# Supplementary material for: 4-Chloro-2-[(E)-(4-nitro­phen­yl)diazenyl]phenol
Source: Acta Crystallogr Sect E Struct Rep Online. 2009 Feb 11;65(Pt 3):o497. doi: 10.1107/S1600536809003675 (PMC2968552; doi:10.1107/S1600536809003675)
Supplement: Supplementary file 2 [file e-65-0o497-Isup2.hkl]

# 
# h,k,l, Fc-squared, Fo-squared, sigma(Fo-squared) and status flag 
# 
data_I
_shelx_title '  chlor' 
_shelx_refln_list_code          4 
_shelx_F_calc_maximum      189.26 
_exptl_crystal_F_000       568.00 
_reflns_d_resolution_high  0.7832 
 
loop_ 
 _symmetry_equiv_pos_as_xyz 
 'x, y, z' 
 '-x, y+1/2, -z+1/2' 
 '-x, -y, -z' 
 'x, -y-1/2, z-1/2' 
 
_cell_length_a    19.0080 
_cell_length_b     4.8170 
_cell_length_c    12.8620 
_cell_angle_alpha  90.000 
_cell_angle_beta   92.650 
_cell_angle_gamma  90.000 
 
_shelx_F_squared_multiplier     1.000 
 
loop_ 
 _refln_index_h 
 _refln_index_k 
 _refln_index_l 
 _refln_F_squared_calc 
 _refln_F_squared_meas 
 _refln_F_squared_sigma 
 _refln_observed_status 
   1   0   0      206.66      163.66      1.71 o 
   2   0   0       26.99       23.53      0.21 o 
   3   0   0      409.37      450.31      4.45 o 
   4   0   0        5.70        7.62      0.51 o 
   5   0   0      158.48      151.73      1.57 o 
   6   0   0       33.90       27.95      0.47 o 
   7   0   0      165.01      144.57      1.57 o 
   8   0   0       92.79       82.24      0.74 o 
   9   0   0       31.97       29.94      0.70 o 
  10   0   0      238.30      200.43      1.76 o 
  11   0   0      708.42      651.79      2.85 o 
  12   0   0      283.11      241.78      1.73 o 
  13   0   0      304.47      273.28      4.53 o 
  14   0   0      151.02      141.81      3.05 o 
  15   0   0      694.86      672.90      7.45 o 
  16   0   0       99.20      101.87      2.21 o 
  17   0   0      196.76      201.89      1.71 o 
  18   0   0      147.29      158.26      2.55 o 
  19   0   0      137.45      138.30      1.68 o 
  20   0   0       15.82       14.94      1.09 o 
  21   0   0       46.52       50.26      1.59 o 
  22   0   0      791.61      832.95      4.23 o 
  23   0   0       51.10       51.99      2.05 o 
  24   0   0       48.20       41.40      1.48 o 
   1   1   0      182.83      202.07      5.82 o 
   2   1   0      126.36      141.68      0.75 o 
   3   1   0     1385.53     1532.75     10.97 o 
   4   1   0    35818.38    36340.86     59.70 o 
   5   1   0        9.28       14.60      5.80 o 
   6   1   0       10.76        4.63      0.41 o 
   7   1   0     1069.34     1053.05     26.24 o 
   8   1   0      556.82      482.10      4.39 o 
   9   1   0      412.46      383.72      1.90 o 
  10   1   0       94.07       92.09      0.96 o 
  11   1   0      389.57      367.66      4.54 o 
  12   1   0       55.92       49.33      0.88 o 
  13   1   0      108.19      106.02      1.23 o 
  14   1   0       23.53       28.44      1.04 o 
  15   1   0        0.28        0.08      0.77 o 
  16   1   0       63.56       55.41      1.64 o 
  17   1   0        0.54        1.28      0.94 o 
  18   1   0      932.45      935.47      7.11 o 
  19   1   0      176.94      177.37      1.90 o 
  20   1   0        1.66        4.55      0.96 o 
  21   1   0       31.61       34.07      2.19 o 
  22   1   0       44.62       50.87      1.41 o 
  23   1   0       32.26       37.49      1.38 o 
   0   2   0      699.72      733.83      2.86 o 
   1   2   0     3312.87     3976.96     83.28 o 
   2   2   0       33.61       30.85      0.58 o 
   3   2   0     1149.42     1318.76     13.29 o 
   4   2   0      824.67      863.87     14.14 o 
   5   2   0      302.83      305.05      1.50 o 
   6   2   0      256.97      300.11      1.55 o 
   7   2   0       28.39       27.62      0.79 o 
   8   2   0     2582.63     2620.65     23.73 o 
   9   2   0        3.19        1.90      0.81 o 
  10   2   0       53.14       53.28      1.81 o 
  11   2   0      240.27      242.41      1.74 o 
  12   2   0      181.11      159.50      2.40 o 
  13   2   0        0.93        2.72      0.86 o 
  14   2   0     1380.01     1374.46     13.76 o 
  15   2   0      237.48      237.98      6.11 o 
  16   2   0        9.67       10.43      1.42 o 
  17   2   0       17.54       18.00      1.05 o 
  18   2   0       55.15       54.43      1.22 o 
  19   2   0        1.38        2.67      0.85 o 
  20   2   0        7.24        8.30      0.96 o 
  21   2   0        3.11        3.32      1.45 o 
  22   2   0        3.26        5.49      1.41 o 
   1   3   0       88.38      102.58      1.12 o 
   2   3   0      242.26      274.55      3.04 o 
   3   3   0      831.45      867.12     22.22 o 
   4   3   0        8.53        7.44      0.65 o 
   5   3   0      609.17      616.11      5.68 o 
   6   3   0       38.18       42.96      0.94 o 
   7   3   0      577.44      577.59     12.78 o 
   8   3   0      470.16      476.04      8.83 o 
   9   3   0        9.48        8.69      0.92 o 
  10   3   0     1206.39     1231.13     12.52 o 
  11   3   0       88.51       84.69      3.80 o 
  12   3   0      215.13      210.12      2.02 o 
  13   3   0        0.03       -0.75      1.79 o 
  14   3   0       22.73       22.26      1.09 o 
  15   3   0       39.18       42.62      1.12 o 
  16   3   0        0.08        0.11      1.07 o 
  17   3   0       31.93       36.98      1.47 o 
  18   3   0        5.34        5.28      0.94 o 
  19   3   0       33.44       38.03      1.28 o 
  20   3   0        3.06        5.63      1.76 o 
  21   3   0       11.25       15.50      1.93 o 
   0   4   0        0.92        1.16      1.15 o 
   1   4   0      280.95      271.27      6.30 o 
   2   4   0       60.76       59.03      2.02 o 
   3   4   0      313.74      320.94      2.24 o 
   4   4   0      257.49      253.78      2.07 o 
   5   4   0        2.30        1.73      0.93 o 
   6   4   0      218.03      213.20      5.73 o 
   7   4   0        2.43        2.11      0.98 o 
   8   4   0       23.37       23.65      1.07 o 
   9   4   0        5.51        5.92      0.96 o 
  10   4   0       41.77       39.79      1.26 o 
  11   4   0       57.30       57.35      1.40 o 
  12   4   0       56.03       52.81      1.88 o 
  13   4   0       49.42       48.60      1.45 o 
  14   4   0       49.63       56.50      1.52 o 
  15   4   0       59.66       59.89      1.54 o 
  16   4   0       10.27        7.81      1.25 o 
  17   4   0        3.82        4.46      1.11 o 
  18   4   0        9.95        7.10      1.16 o 
   1   5   0        9.99       10.80      1.13 o 
   2   5   0       15.47       15.71      1.19 o 
   3   5   0        8.48        8.18      1.14 o 
   4   5   0       25.62       24.47      1.86 o 
   5   5   0        9.37       11.07      1.11 o 
   6   5   0        6.26        6.51      1.12 o 
   7   5   0       53.45       53.24      3.70 o 
   8   5   0      156.94      134.34      4.67 o 
   9   5   0       16.15       19.96      1.33 o 
  10   5   0        5.19        6.14      1.26 o 
  11   5   0       14.80       15.99      2.40 o 
  12   5   0        2.29        3.67      1.17 o 
  13   5   0        3.82        4.61      1.50 o 
  14   5   0        6.89        9.93      1.53 o 
   0   6   0       74.96       66.89      2.66 o 
   1   6   0        4.98        4.84      1.34 o 
   2   6   0        2.56        0.74      1.29 o 
   3   6   0        0.00       -0.82      1.25 o 
   4   6   0        7.35        6.38      1.31 o 
   5   6   0        0.09        1.38      1.24 o 
 -23   1   1        0.17       -0.79      1.31 o 
 -22   1   1        9.01        8.89      1.30 o 
 -21   1   1        4.07        5.70      1.19 o 
 -20   1   1        0.58       -0.45      1.13 o 
 -19   1   1        3.41        4.30      1.21 o 
 -18   1   1      305.00      304.32      2.90 o 
 -17   1   1        0.07        0.56      1.06 o 
 -16   1   1        0.38        0.66      0.88 o 
 -15   1   1       26.23       26.22      1.31 o 
 -14   1   1       28.73       30.32      1.19 o 
 -13   1   1       23.27       28.15      1.13 o 
 -12   1   1      108.01      112.30      1.69 o 
 -11   1   1        0.21        0.33      0.74 o 
 -10   1   1      246.27      265.76      2.12 o 
  -9   1   1      149.78      143.30      1.52 o 
  -8   1   1       50.37       63.28      1.09 o 
  -7   1   1     1933.80     2003.55     22.14 o 
  -6   1   1      348.12      370.82      1.97 o 
  -5   1   1     4286.95     4607.37     29.70 o 
  -4   1   1    24165.77    25181.48     66.58 o 
  -3   1   1      129.79      110.93      1.01 o 
  -2   1   1      962.45      966.62     12.72 o 
  -1   1   1      226.44      243.93      1.38 o 
   0   1   1     1457.23     1576.94     15.46 o 
   1   1   1      567.17      589.16      9.83 o 
   2   1   1        2.25        3.09      0.39 o 
   3   1   1        0.01        1.48      0.44 o 
   4   1   1     7066.44     7259.05     37.44 o 
   5   1   1     1273.30     1344.35     16.66 o 
   6   1   1      789.35      826.11      3.02 o 
   7   1   1       71.82       66.03      1.01 o 
   8   1   1       45.63       41.88      0.93 o 
   9   1   1        0.97        0.71      0.51 o 
  10   1   1        4.44        4.17      0.69 o 
  11   1   1      163.03      149.75      1.81 o 
  12   1   1       10.63        9.20      0.91 o 
  13   1   1      178.94      173.82      2.17 o 
  14   1   1       62.66       63.45      1.66 o 
  15   1   1      224.16      218.08      2.74 o 
  16   1   1       18.06       23.02      1.50 o 
  17   1   1      111.45      115.62      2.41 o 
  18   1   1      187.06      197.87      3.12 o 
  19   1   1       61.11       58.35      2.16 o 
  20   1   1      116.59      121.44      2.71 o 
  21   1   1        5.74        8.26      1.62 o 
  22   1   1        9.80        9.63      1.74 o 
  23   1   1        5.86        4.30      1.71 o 
 -22   2   1        2.53        2.07      1.25 o 
 -21   2   1        5.24        6.86      1.23 o 
 -20   2   1        2.55        4.60      1.17 o 
 -19   2   1        4.82        4.66      1.12 o 
 -18   2   1        3.52        7.04      1.07 o 
 -17   2   1       17.38       17.03      1.17 o 
 -16   2   1       60.51       65.77      1.53 o 
 -15   2   1        2.14        2.88      1.23 o 
 -14   2   1      672.19      662.89      4.39 o 
 -13   2   1        0.06       -0.01      1.07 o 
 -12   2   1       69.83       64.62      1.52 o 
 -11   2   1      316.92      335.33      2.81 o 
 -10   2   1       31.41       32.12      1.23 o 
  -9   2   1      481.54      497.13      3.19 o 
  -8   2   1     5104.95     5343.51     46.42 o 
  -7   2   1      182.26      196.23      2.02 o 
  -6   2   1        0.09        2.24      0.81 o 
  -5   2   1      511.70      529.39      2.74 o 
  -4   2   1     2203.41     2341.09     28.06 o 
  -3   2   1      596.16      561.62      2.62 o 
  -2   2   1      505.60      530.38      2.59 o 
  -1   2   1     1478.03     1718.09     20.84 o 
   0   2   1       99.45      108.56      1.24 o 
   1   2   1     2150.09     2319.13     25.18 o 
   2   2   1       52.61       63.79      1.05 o 
   3   2   1      440.27      436.10      2.36 o 
   4   2   1        5.55        5.10      0.70 o 
   5   2   1      222.87      237.36      1.92 o 
   6   2   1       32.65       31.71      0.99 o 
   7   2   1       33.26       27.97      1.05 o 
   8   2   1     1124.60     1201.83      4.67 o 
   9   2   1      311.24      304.82      2.59 o 
  10   2   1        3.83        4.92      0.95 o 
  11   2   1      490.21      480.99      3.43 o 
  12   2   1        6.78        6.26      1.18 o 
  13   2   1      249.06      238.14      2.83 o 
  14   2   1      529.30      539.02      4.18 o 
  15   2   1      231.32      221.97      3.02 o 
  16   2   1      174.39      177.12      2.74 o 
  17   2   1        7.40        7.14      1.45 o 
  18   2   1       99.13      100.31      2.40 o 
  19   2   1        1.72       -0.66      1.50 o 
  20   2   1        2.90        2.88      1.49 o 
  21   2   1        5.68        7.31      1.62 o 
  22   2   1        4.80        5.49      1.56 o 
 -21   3   1        3.59        4.82      1.42 o 
 -20   3   1        6.29        8.14      1.35 o 
 -19   3   1       27.91       33.22      1.56 o 
 -18   3   1        5.27        9.31      1.18 o 
 -17   3   1       17.89       18.69      1.29 o 
 -16   3   1       13.38       14.71      1.18 o 
 -15   3   1       30.08       27.77      1.29 o 
 -14   3   1        1.89        1.18      1.36 o 
 -13   3   1       38.87       36.35      1.80 o 
 -12   3   1      876.72      870.33      5.22 o 
 -11   3   1       87.36       98.06      2.19 o 
 -10   3   1      103.21       95.98      1.98 o 
  -9   3   1       89.77       95.96      1.83 o 
  -8   3   1        0.55        3.43      1.11 o 
  -7   3   1      156.54      160.12      2.09 o 
  -6   3   1       40.42       42.40      1.31 o 
  -5   3   1       21.00       21.00      1.06 o 
  -4   3   1       10.52       14.39      1.02 o 
  -3   3   1       84.66       87.13      1.50 o 
  -2   3   1      213.20      214.80      2.35 o 
  -1   3   1       36.90       39.01      1.29 o 
   0   3   1      348.51      375.52      3.00 o 
   1   3   1        1.12        5.25      0.93 o 
   2   3   1      194.95      199.95      2.10 o 
   3   3   1      282.43      308.29      2.59 o 
   4   3   1      321.16      312.01      2.64 o 
   5   3   1      142.65      140.11      1.90 o 
   6   3   1      233.86      217.20      2.33 o 
   7   3   1      314.33      311.36      2.81 o 
   8   3   1        1.00        0.59      1.14 o 
   9   3   1      356.72      341.25      3.23 o 
  10   3   1      454.78      450.21      3.86 o 
  11   3   1      186.60      184.23      2.74 o 
  12   3   1        0.20       -0.68      1.33 o 
  13   3   1       40.49       38.88      1.68 o 
  14   3   1       12.73       11.64      1.36 o 
  15   3   1       39.07       39.39      1.79 o 
  16   3   1       19.85       17.48      1.61 o 
  17   3   1       24.71       25.27      1.76 o 
  18   3   1        1.26        2.31      1.43 o 
  19   3   1       14.63       21.11      1.81 o 
  20   3   1        2.43        4.93      1.61 o 
  21   3   1        3.26        2.88      1.80 o 
 -18   4   1       31.21       36.62      1.90 o 
 -17   4   1        5.25        7.29      1.64 o 
 -16   4   1      163.34      147.89      2.59 o 
 -15   4   1      124.99      135.84      2.45 o 
 -14   4   1        0.36       -1.30      1.55 o 
 -13   4   1       63.63       63.05      2.16 o 
 -12   4   1        3.43        4.21      1.43 o 
 -11   4   1       19.47       21.14      1.64 o 
 -10   4   1        1.59        1.81      1.31 o 
  -9   4   1        4.73        4.96      1.33 o 
  -8   4   1        2.89        3.72      1.25 o 
  -7   4   1        0.21       -0.17      1.29 o 
  -6   4   1       72.00       75.22      1.93 o 
  -5   4   1       30.40       28.80      1.53 o 
  -4   4   1       88.19       92.99      2.00 o 
  -3   4   1        1.26       -0.66      1.19 o 
  -2   4   1      480.47      492.93      3.82 o 
  -1   4   1       18.59       20.29      1.31 o 
   0   4   1      142.72      141.31      2.28 o 
   1   4   1       15.66       17.81      1.33 o 
   2   4   1        4.69        2.79      1.24 o 
   3   4   1        0.58        3.95      1.28 o 
   4   4   1      230.59      233.12      2.96 o 
   5   4   1       72.43       79.34      2.14 o 
   6   4   1      489.40      484.91      4.12 o 
   7   4   1      362.06      348.01      3.65 o 
   8   4   1        0.32        1.28      1.31 o 
   9   4   1       41.68       39.57      1.74 o 
  10   4   1       16.63       21.58      1.53 o 
  11   4   1       50.73       50.60      1.93 o 
  12   4   1        4.93        6.35      1.54 o 
  13   4   1       37.25       35.78      1.95 o 
  14   4   1        4.70        3.60      1.64 o 
  15   4   1       41.38       41.75      2.14 o 
  16   4   1        9.86       12.54      1.73 o 
  17   4   1        1.94        2.52      1.68 o 
  18   4   1        3.04        3.32      1.71 o 
 -14   5   1       16.44       23.31      2.19 o 
 -13   5   1       15.28       20.16      2.02 o 
 -12   5   1        8.21        8.77      1.76 o 
 -11   5   1       46.31       53.34      2.26 o 
 -10   5   1       18.39       25.06      1.85 o 
  -9   5   1       28.61       28.17      1.97 o 
  -8   5   1       35.20       39.64      2.05 o 
  -7   5   1        0.97       -1.21      1.57 o 
  -6   5   1       49.16       44.77      2.00 o 
  -5   5   1        2.29        2.28      1.49 o 
  -4   5   1      101.81       97.87      2.45 o 
  -3   5   1        8.03       13.61      1.56 o 
  -2   5   1        3.02        4.73      1.56 o 
  -1   5   1       14.41       12.30      1.62 o 
   0   5   1       38.02       38.77      1.86 o 
   1   5   1        0.96       -0.47      1.57 o 
   2   5   1      250.02      248.75      3.50 o 
   3   5   1      178.51      175.18      3.15 o 
   4   5   1        2.80        2.35      1.59 o 
   5   5   1       62.79       63.93      2.28 o 
   6   5   1        2.95        3.79      1.57 o 
   7   5   1       11.44       12.08      1.81 o 
   8   5   1      106.32       98.68      2.64 o 
   9   5   1        4.39        4.13      1.73 o 
  10   5   1        6.91        6.88      1.72 o 
  11   5   1        0.00        3.63      1.67 o 
  12   5   1       16.98       14.82      2.02 o 
  13   5   1        1.86        2.56      1.69 o 
  -5   6   1        7.07       12.54      1.88 o 
  -4   6   1       44.29       45.99      2.38 o 
  -3   6   1        1.32        2.38      1.90 o 
  -2   6   1       21.36       23.30      2.14 o 
  -1   6   1       47.49       50.48      2.52 o 
   0   6   1        6.75        7.57      1.98 o 
   1   6   1       27.64       29.70      2.19 o 
   2   6   1        3.59        5.70      1.83 o 
   3   6   1        0.06        1.16      1.76 o 
   4   6   1        1.50        0.24      1.78 o 
 -24   0   2        2.93        3.06      1.42 o 
 -23   0   2        6.40        5.30      1.55 o 
 -22   0   2      325.83      323.09      3.55 o 
 -21   0   2      164.02      184.42      2.69 o 
 -20   0   2        4.10        8.56      1.30 o 
 -19   0   2      351.90      361.76      3.14 o 
 -18   0   2        8.40        8.94      1.07 o 
 -17   0   2      280.89      269.82      2.45 o 
 -16   0   2        0.37        0.42      0.87 o 
 -15   0   2      361.23      325.80      2.98 o 
 -14   0   2       10.02       11.86      1.02 o 
 -13   0   2      143.28      149.02      1.97 o 
 -12   0   2     1346.21     1395.40     24.11 o 
 -11   0   2       17.88       21.49      1.02 o 
 -10   0   2      283.80      281.49      2.10 o 
  -9   0   2     1144.21     1153.03     18.53 o 
  -8   0   2      336.09      329.67      2.00 o 
  -7   0   2     3755.30     3822.56     29.01 o 
  -6   0   2      734.76      739.84     11.97 o 
  -5   0   2     3090.77     3195.09     22.91 o 
  -4   0   2     8220.22     8444.58     34.15 o 
  -3   0   2     9624.80    10063.75     34.38 o 
  -2   0   2     1964.09     1794.11     13.28 o 
  -1   0   2      624.14      660.11      7.66 o 
   0   0   2     3887.69     3923.69     19.02 o 
   1   0   2     9128.16     9270.62     29.80 o 
   2   0   2    14545.14    14807.15     40.10 o 
   3   0   2     1676.84     1766.25     14.87 o 
   4   0   2      468.11      548.14      9.29 o 
   5   0   2      616.22      612.25     10.59 o 
   6   0   2        5.08        6.10      0.45 o 
   7   0   2      394.85      348.31      2.00 o 
   8   0   2     3185.49     2981.91     28.61 o 
   9   0   2      197.74      221.42      1.95 o 
  10   0   2     4320.75     4547.04     40.55 o 
  11   0   2     1141.65     1111.61      4.54 o 
  12   0   2      667.22      651.54      3.69 o 
  13   0   2       81.00       69.21      1.53 o 
  14   0   2       11.98       11.96      1.05 o 
  15   0   2        9.91       11.59      1.13 o 
  16   0   2        7.22        8.49      1.14 o 
  17   0   2       18.67       18.53      1.42 o 
  18   0   2      116.15      119.72      2.40 o 
  19   0   2      204.91      202.67      3.12 o 
  20   0   2       29.23       30.17      1.92 o 
  21   0   2       68.53       74.83      2.40 o 
  22   0   2        0.33        2.11      1.60 o 
  23   0   2       25.75       20.49      2.02 o 
 -23   1   2       58.57       66.78      2.02 o 
 -22   1   2        0.82        1.83      1.19 o 
 -21   1   2       35.04       37.19      1.52 o 
 -20   1   2        1.24        1.45      1.12 o 
 -19   1   2       31.25       29.03      1.37 o 
 -18   1   2      128.09      127.37      1.98 o 
 -17   1   2       79.07       80.25      1.61 o 
 -16   1   2       11.20       11.78      1.01 o 
 -15   1   2      227.31      205.61      2.50 o 
 -14   1   2       73.53       69.84      1.57 o 
 -13   1   2      319.84      292.74      2.62 o 
 -12   1   2      198.28      174.88      1.98 o 
 -11   1   2      908.89      837.48      3.85 o 
 -10   1   2      223.68      209.10      1.80 o 
  -9   1   2       11.50       14.12      0.88 o 
  -8   1   2     5260.19     5474.74     39.59 o 
  -7   1   2     1782.13     1950.25     22.58 o 
  -6   1   2     1181.06     1130.43     16.04 o 
  -5   1   2      119.93      125.58      1.23 o 
  -4   1   2     4156.96     4279.37     30.41 o 
  -3   1   2     8645.13     9008.49     40.37 o 
  -2   1   2     2608.90     2695.27     22.01 o 
  -1   1   2     4996.85     4646.23     28.76 o 
   0   1   2     1489.20     1583.94     16.04 o 
   1   1   2     3742.65     3788.09     24.75 o 
   2   1   2       65.43       70.80      0.87 o 
   3   1   2     2389.76     2493.89     20.73 o 
   4   1   2     1008.62     1012.34     14.21 o 
   5   1   2        5.40        1.35      0.47 o 
   6   1   2     2456.65     2571.62     25.11 o 
   7   1   2      248.29      226.83      1.79 o 
   8   1   2       97.84       89.08      1.26 o 
   9   1   2       16.26       18.84      0.86 o 
  10   1   2        0.24        0.04      0.72 o 
  11   1   2       41.03       37.20      1.17 o 
  12   1   2      362.21      343.70      2.81 o 
  13   1   2        0.08        0.15      1.03 o 
  14   1   2     1137.21     1197.40      5.61 o 
  15   1   2      815.73      796.54      4.86 o 
  16   1   2      152.76      156.76      2.52 o 
  17   1   2       89.37       85.95      2.12 o 
  18   1   2        7.23        7.94      1.47 o 
  19   1   2       22.91       18.52      1.80 o 
  20   1   2      129.05      132.58      2.83 o 
  21   1   2       10.84       11.45      1.62 o 
  22   1   2        0.00        0.39      1.55 o 
  23   1   2        4.68        3.63      1.66 o 
 -22   2   2       19.39       23.09      1.50 o 
 -21   2   2       35.38       34.46      1.62 o 
 -20   2   2       20.25       23.40      1.45 o 
 -19   2   2       69.59       68.63      1.73 o 
 -18   2   2       33.32       33.71      1.40 o 
 -17   2   2       26.11       23.40      1.25 o 
 -16   2   2      113.49      119.33      1.85 o 
 -15   2   2      141.40      136.67      2.31 o 
 -14   2   2       15.72       15.27      1.25 o 
 -13   2   2        1.02       -0.12      1.02 o 
 -12   2   2       14.43       12.04      1.10 o 
 -11   2   2       94.03       93.11      1.68 o 
 -10   2   2       55.06       57.52      1.42 o 
  -9   2   2       21.85       19.71      1.26 o 
  -8   2   2     3260.32     3550.60     36.91 o 
  -7   2   2     2983.14     3346.92     34.46 o 
  -6   2   2      382.68      429.90      2.86 o 
  -5   2   2       36.40       27.79      0.96 o 
  -4   2   2     4078.30     4272.74     37.52 o 
  -3   2   2     2083.75     2365.54     25.65 o 
  -2   2   2        4.41        3.24      0.65 o 
  -1   2   2      179.23      179.20      1.57 o 
   0   2   2       38.66       39.10      0.88 o 
   1   2   2      378.12      399.60      2.26 o 
   2   2   2        1.29        0.73      0.61 o 
   3   2   2      262.34      277.43      1.98 o 
   4   2   2       19.38       19.69      0.84 o 
   5   2   2       57.20       56.44      1.13 o 
   6   2   2      169.57      181.62      1.85 o 
   7   2   2     1370.23     1449.37     23.52 o 
   8   2   2      370.91      340.30      2.60 o 
   9   2   2      250.00      234.22      2.31 o 
  10   2   2      445.57      443.94      3.19 o 
  11   2   2      899.37      856.80      4.55 o 
  12   2   2      150.89      142.66      2.16 o 
  13   2   2       76.93       78.51      1.86 o 
  14   2   2        1.84        2.67      1.38 o 
  15   2   2      282.37      286.77      3.36 o 
  16   2   2      195.20      197.36      3.00 o 
  17   2   2       21.14       18.39      1.69 o 
  18   2   2       87.25       90.55      2.31 o 
  19   2   2       88.83       87.11      2.50 o 
  20   2   2        1.62        3.16      1.49 o 
  21   2   2        9.50       12.13      1.72 o 
  22   2   2       27.89       31.35      2.07 o 
 -21   3   2        3.89        3.05      1.45 o 
 -20   3   2       11.85        9.67      1.41 o 
 -19   3   2        9.37        9.82      1.37 o 
 -18   3   2        0.38        0.21      1.12 o 
 -17   3   2       19.23       17.38      1.31 o 
 -16   3   2       20.63       21.60      1.31 o 
 -15   3   2        9.52       12.02      1.19 o 
 -14   3   2        0.49        0.85      1.38 o 
 -13   3   2       16.22       12.36      1.67 o 
 -12   3   2     1175.82     1159.39      6.02 o 
 -11   3   2     1277.00     1252.93      6.02 o 
 -10   3   2       14.44       15.82      1.55 o 
  -9   3   2      191.91      182.94      2.36 o 
  -8   3   2       49.98       52.58      1.48 o 
  -7   3   2      233.31      228.36      2.41 o 
  -6   3   2      165.37      171.57      2.09 o 
  -5   3   2       47.09       42.26      1.24 o 
  -4   3   2      198.97      187.69      2.07 o 
  -3   3   2      105.67      102.32      1.60 o 
  -2   3   2       56.00       49.56      1.28 o 
  -1   3   2       81.99       90.70      1.66 o 
   0   3   2     3094.69     3107.26     39.10 o 
   1   3   2      254.26      274.95      2.52 o 
   2   3   2       80.38       86.78      1.61 o 
   3   3   2      228.97      246.04      2.40 o 
   4   3   2      362.37      363.14      2.88 o 
   5   3   2      252.29      230.61      2.40 o 
   6   3   2      113.89      119.88      1.83 o 
   7   3   2      176.98      164.36      2.19 o 
   8   3   2      210.47      207.94      2.53 o 
   9   3   2       72.83       69.03      1.92 o 
  10   3   2      215.80      228.05      2.97 o 
  11   3   2     1642.91     1695.10      7.24 o 
  12   3   2      174.05      178.66      2.76 o 
  13   3   2       23.80       27.16      1.57 o 
  14   3   2        3.08        1.49      1.38 o 
  15   3   2       95.06      100.34      2.33 o 
  16   3   2       12.96       14.77      1.48 o 
  17   3   2       24.34       28.11      1.80 o 
  18   3   2       50.11       51.44      2.14 o 
  19   3   2       39.05       44.04      2.14 o 
  20   3   2       21.98       22.93      2.00 o 
 -18   4   2       89.64      114.37      2.65 o 
 -17   4   2       20.01       16.66      1.78 o 
 -16   4   2      174.28      151.83      2.62 o 
 -15   4   2       84.38       75.33      2.05 o 
 -14   4   2        6.88        7.53      1.64 o 
 -13   4   2        1.73        3.79      1.49 o 
 -12   4   2       56.44       53.57      2.00 o 
 -11   4   2       23.98       22.50      1.62 o 
 -10   4   2       11.87        7.72      1.42 o 
  -9   4   2        6.77        6.05      1.40 o 
  -8   4   2      198.46      196.74      2.81 o 
  -7   4   2      119.53      123.80      2.31 o 
  -6   4   2       82.86       84.79      1.98 o 
  -5   4   2       27.94       29.54      1.50 o 
  -4   4   2       48.23       46.36      1.61 o 
  -3   4   2       32.85       30.05      1.45 o 
  -2   4   2       33.46       31.94      1.45 o 
  -1   4   2       29.27       28.21      1.43 o 
   0   4   2       73.43       77.78      1.83 o 
   1   4   2       45.30       44.48      1.62 o 
   2   4   2       33.49       38.02      1.60 o 
   3   4   2      204.51      209.54      2.78 o 
   4   4   2      421.99      454.08      3.97 o 
   5   4   2        5.20        5.42      1.62 o 
   6   4   2      137.49      139.23      2.76 o 
   7   4   2      957.31      961.54      5.85 o 
   8   4   2       22.01       26.27      1.67 o 
   9   4   2       46.55       46.05      1.88 o 
  10   4   2        5.69        7.48      1.38 o 
  11   4   2       26.14       24.65      1.78 o 
  12   4   2       70.51       72.35      2.21 o 
  13   4   2       47.82       49.52      2.09 o 
  14   4   2       10.52       12.26      1.67 o 
  15   4   2        1.84        0.42      1.69 o 
  16   4   2        1.21       -0.76      1.62 o 
  17   4   2       15.68       14.99      1.81 o 
  18   4   2        4.12        4.42      1.72 o 
 -13   5   2        1.69        1.77      1.83 o 
 -12   5   2        8.08        7.66      1.76 o 
 -11   5   2       10.78       12.49      1.69 o 
 -10   5   2        7.76        7.01      1.67 o 
  -9   5   2        0.02        0.60      1.53 o 
  -8   5   2        1.19        0.18      1.50 o 
  -7   5   2       20.71       18.34      1.79 o 
  -6   5   2      140.02      132.01      2.76 o 
  -5   5   2        0.03       -0.84      1.59 o 
  -4   5   2       19.86       18.12      1.71 o 
  -3   5   2       18.70       17.16      1.74 o 
  -2   5   2       11.36       12.87      1.61 o 
  -1   5   2        3.40        5.20      1.57 o 
   0   5   2       23.33       20.70      1.79 o 
   1   5   2       12.76       11.83      1.80 o 
   2   5   2      142.44      133.55      2.96 o 
   3   5   2      298.27      301.06      3.93 o 
   4   5   2        0.29        0.51      1.66 o 
   5   5   2       12.56       13.82      1.68 o 
   6   5   2        8.52        8.36      1.69 o 
   7   5   2       29.60       27.96      1.92 o 
   8   5   2       34.06       30.75      2.05 o 
   9   5   2        3.18        5.12      1.66 o 
  10   5   2        0.98        2.93      1.62 o 
  11   5   2        1.95       -0.22      1.66 o 
  12   5   2        3.93        4.68      1.76 o 
  13   5   2        5.82        4.84      1.81 o 
  -4   6   2       14.92       14.15      1.98 o 
  -3   6   2        8.47       11.15      2.00 o 
  -2   6   2      127.22      115.66      3.21 o 
  -1   6   2       71.07       65.82      2.79 o 
   0   6   2       37.77       38.29      2.43 o 
   1   6   2        0.23        1.95      1.81 o 
   2   6   2        6.22        5.51      1.90 o 
   3   6   2        0.14       -1.54      1.80 o 
   4   6   2        0.04        0.08      1.79 o 
 -23   1   3        0.72        0.85      1.28 o 
 -22   1   3        1.27        4.48      1.24 o 
 -21   1   3       13.46       14.27      1.31 o 
 -20   1   3       33.58       34.73      1.48 o 
 -19   1   3        0.41        1.26      1.05 o 
 -18   1   3       12.17       10.11      1.12 o 
 -17   1   3       11.90       11.21      1.07 o 
 -16   1   3      117.50      110.70      1.73 o 
 -15   1   3       63.16       63.78      1.69 o 
 -14   1   3       40.72       39.92      1.38 o 
 -13   1   3       34.27       32.41      1.18 o 
 -12   1   3        1.61        3.16      0.81 o 
 -11   1   3        0.23        0.53      0.87 o 
 -10   1   3       27.01       26.74      0.97 o 
  -9   1   3      475.26      477.13      3.00 o 
  -8   1   3      397.87      404.25      2.69 o 
  -7   1   3     1042.44     1135.38     18.20 o 
  -6   1   3     1189.69     1245.29     17.78 o 
  -5   1   3      211.70      196.68      1.50 o 
  -4   1   3      661.74      650.79      2.52 o 
  -3   1   3     3571.25     3733.23     28.30 o 
  -2   1   3     3425.11     3536.57     26.73 o 
  -1   1   3       83.76       79.25      0.88 o 
   0   1   3       95.39       75.72      0.86 o 
   1   1   3      853.42      960.42     13.23 o 
   2   1   3      945.95     1026.34     14.12 o 
   3   1   3     1067.83     1085.76     14.95 o 
   4   1   3       19.47       22.40      0.67 o 
   5   1   3      848.94      922.17     15.30 o 
   6   1   3      452.43      491.88      2.53 o 
   7   1   3      841.34      875.54      3.69 o 
   8   1   3        0.64        0.65      0.74 o 
   9   1   3      276.71      272.89      2.26 o 
  10   1   3      143.39      150.61      1.83 o 
  11   1   3       22.40       17.74      1.07 o 
  12   1   3        5.16        2.74      1.02 o 
  13   1   3        8.06       10.00      1.22 o 
  14   1   3       12.69       12.17      1.33 o 
  15   1   3      165.25      160.03      2.45 o 
  16   1   3       20.29       19.13      1.49 o 
  17   1   3        0.13        0.06      1.22 o 
  18   1   3        0.08       -1.11      1.29 o 
  19   1   3       42.16       40.78      1.90 o 
  20   1   3        3.01        1.39      1.50 o 
  21   1   3       16.77       17.36      1.74 o 
  22   1   3        0.68        0.40      1.57 o 
  23   1   3        1.61        0.42      1.69 o 
 -22   2   3        0.46        2.36      1.26 o 
 -21   2   3        2.80        0.74      1.26 o 
 -20   2   3       84.32       84.32      1.98 o 
 -19   2   3       34.17       34.91      1.50 o 
 -18   2   3        0.10       -0.65      1.06 o 
 -17   2   3        3.32        2.47      1.06 o 
 -16   2   3       62.78       62.62      1.50 o 
 -15   2   3       22.89       19.48      1.35 o 
 -14   2   3       13.17       10.74      1.19 o 
 -13   2   3        0.31       -0.54      1.05 o 
 -12   2   3      137.69      137.53      2.02 o 
 -11   2   3       23.16       26.61      1.24 o 
 -10   2   3      363.05      347.73      2.81 o 
  -9   2   3       34.26       30.29      1.19 o 
  -8   2   3       26.59       24.20      1.22 o 
  -7   2   3     1733.59     2028.34     27.89 o 
  -6   2   3     1194.54     1355.47     21.93 o 
  -5   2   3      455.21      477.96      2.95 o 
  -4   2   3     2327.30     2665.92     28.98 o 
  -3   2   3      498.76      491.18      2.84 o 
  -2   2   3        1.88        1.03      0.69 o 
  -1   2   3       27.52       31.12      0.88 o 
   0   2   3      166.39      176.12      1.62 o 
   1   2   3      354.53      380.76      2.40 o 
   2   2   3      427.41      467.97      2.59 o 
   3   2   3     1362.09     1561.28     22.17 o 
   4   2   3        7.31        8.93      0.86 o 
   5   2   3        2.56        2.55      0.86 o 
   6   2   3       83.82       70.89      1.42 o 
   7   2   3      821.66      757.11      3.72 o 
   8   2   3        0.51        0.56      0.88 o 
   9   2   3      190.14      177.79      2.12 o 
  10   2   3      149.33      154.42      2.12 o 
  11   2   3        8.00        8.03      1.02 o 
  12   2   3       44.21       43.14      1.45 o 
  13   2   3        0.44       -0.42      1.10 o 
  14   2   3        0.02        1.57      1.22 o 
  15   2   3      257.29      252.55      3.19 o 
  16   2   3       87.17       83.21      2.29 o 
  17   2   3        5.41        3.87      1.52 o 
  18   2   3       54.11       49.68      2.09 o 
  19   2   3       40.09       39.18      1.95 o 
  20   2   3        7.21        6.81      1.68 o 
  21   2   3        6.64       11.59      1.69 o 
  22   2   3        0.75        2.48      1.68 o 
 -20   3   3        0.49       -0.20      1.31 o 
 -19   3   3        0.30       -0.20      1.24 o 
 -18   3   3        0.34        0.23      1.15 o 
 -17   3   3        8.87       12.63      1.25 o 
 -16   3   3       40.73       42.16      1.50 o 
 -15   3   3      164.72      154.05      2.26 o 
 -14   3   3        0.07        0.61      1.37 o 
 -13   3   3       32.41       35.06      1.74 o 
 -12   3   3       20.97       18.82      1.78 o 
 -11   3   3      137.98      139.09      2.43 o 
 -10   3   3      386.55      375.40      3.39 o 
  -9   3   3       30.17       28.02      1.36 o 
  -8   3   3        0.01        0.37      1.02 o 
  -7   3   3        4.77        6.79      1.02 o 
  -6   3   3        7.13        7.76      1.03 o 
  -5   3   3       29.65       32.01      1.24 o 
  -4   3   3       59.53       59.39      1.42 o 
  -3   3   3        4.59        8.69      0.96 o 
  -2   3   3      188.45      179.71      2.07 o 
  -1   3   3        5.40        5.21      1.05 o 
   0   3   3     1180.31     1262.66      5.08 o 
   1   3   3      428.38      471.50      3.26 o 
   2   3   3        9.22        6.42      1.03 o 
   3   3   3        6.07        7.07      0.99 o 
   4   3   3       30.62       29.49      1.23 o 
   5   3   3        9.85        7.30      1.03 o 
   6   3   3       25.55       25.24      1.28 o 
   7   3   3      305.82      303.59      2.91 o 
   8   3   3       19.69       17.26      1.38 o 
   9   3   3       72.35       79.37      1.95 o 
  10   3   3      217.68      215.13      2.83 o 
  11   3   3      160.35      161.78      2.69 o 
  12   3   3      323.78      322.59      3.55 o 
  13   3   3      103.18      106.13      2.36 o 
  14   3   3       13.63       13.41      1.48 o 
  15   3   3        0.67       -0.04      1.36 o 
  16   3   3       19.84       20.94      1.66 o 
  17   3   3       10.50       11.35      1.69 o 
  18   3   3        0.32        0.30      1.31 o 
  19   3   3        1.99        1.57      1.62 o 
  20   3   3        2.15        4.69      1.74 o 
 -18   4   3       66.32       77.83      2.29 o 
 -17   4   3       40.75       35.94      1.92 o 
 -16   4   3       12.51       10.70      1.64 o 
 -15   4   3      111.15       91.15      2.16 o 
 -14   4   3       50.26       43.35      2.05 o 
 -13   4   3       10.66       10.87      1.53 o 
 -12   4   3        1.31       -0.47      1.38 o 
 -11   4   3       28.27       29.76      1.71 o 
 -10   4   3       83.79       70.63      2.09 o 
  -9   4   3        8.48       11.61      1.52 o 
  -8   4   3      120.18      126.94      2.47 o 
  -7   4   3      127.46      128.44      2.38 o 
  -6   4   3      114.78      117.51      2.28 o 
  -5   4   3      183.52      188.11      2.65 o 
  -4   4   3       10.76       11.35      1.31 o 
  -3   4   3       41.27       43.48      1.59 o 
  -2   4   3       42.99       41.51      1.62 o 
  -1   4   3        9.09       10.25      1.31 o 
   0   4   3        0.06        0.32      1.16 o 
   1   4   3        7.34        7.53      1.28 o 
   2   4   3       28.39       27.89      1.57 o 
   3   4   3       77.21       79.78      2.07 o 
   4   4   3      487.74      484.60      4.19 o 
   5   4   3       79.44       75.50      2.19 o 
   6   4   3       38.66       34.54      1.98 o 
   7   4   3      479.58      474.64      4.33 o 
   8   4   3      351.28      358.97      3.94 o 
   9   4   3       41.18       39.75      1.88 o 
  10   4   3       49.31       51.99      1.95 o 
  11   4   3        0.87        2.19      1.48 o 
  12   4   3       30.71       34.00      1.86 o 
  13   4   3       46.54       42.14      2.10 o 
  14   4   3       66.80       65.17      2.38 o 
  15   4   3       22.60       21.56      1.90 o 
  16   4   3       30.29       34.70      2.00 o 
  17   4   3       24.52       23.79      2.00 o 
 -13   5   3        3.43        4.20      1.78 o 
 -12   5   3        8.55       10.83      1.78 o 
 -11   5   3        5.78        5.08      1.69 o 
 -10   5   3       21.29       26.31      1.88 o 
  -9   5   3        2.81        1.73      1.56 o 
  -8   5   3       12.33       12.50      1.69 o 
  -7   5   3        0.00        0.35      1.50 o 
  -6   5   3       62.97       56.55      2.26 o 
  -5   5   3        6.28        9.80      1.72 o 
  -4   5   3       51.62       58.45      2.16 o 
  -3   5   3       68.25       63.88      2.21 o 
  -2   5   3       43.33       47.20      2.07 o 
  -1   5   3      256.10      272.35      3.65 o 
   0   5   3       28.13       33.92      2.02 o 
   1   5   3       64.33       65.17      2.41 o 
   2   5   3       20.46       20.68      2.17 o 
   3   5   3      213.28      214.62      3.57 o 
   4   5   3       30.75       29.99      2.17 o 
   5   5   3       20.92       20.10      1.95 o 
   6   5   3        2.11        3.39      1.62 o 
   7   5   3       17.84       13.77      1.81 o 
   8   5   3       23.58       20.28      1.98 o 
   9   5   3        5.52        6.87      1.74 o 
  10   5   3       10.05       11.60      1.74 o 
  11   5   3       14.06       20.32      1.81 o 
  12   5   3       35.09       35.03      2.28 o 
  13   5   3       17.84       16.52      1.98 o 
  -3   6   3       20.52       17.34      2.23 o 
  -2   6   3       12.27       11.25      2.28 o 
  -1   6   3       60.22       54.61      2.81 o 
   0   6   3        2.53        3.06      2.05 o 
   1   6   3        1.42        4.02      1.86 o 
   2   6   3       15.29       14.43      2.04 o 
 -23   0   4       34.60       38.89      1.81 o 
 -22   0   4       67.16       72.73      1.98 o 
 -21   0   4       14.00       17.42      1.38 o 
 -20   0   4       20.85       18.93      1.31 o 
 -19   0   4       19.35       19.26      1.23 o 
 -18   0   4        1.96        2.69      0.94 o 
 -17   0   4        6.34        5.90      0.98 o 
 -16   0   4        5.55        5.06      0.87 o 
 -15   0   4       16.27       19.05      1.19 o 
 -14   0   4        0.96        1.71      0.95 o 
 -13   0   4      183.36      193.36      2.31 o 
 -12   0   4     1021.19      989.13      4.60 o 
 -11   0   4     6273.01     6446.94     51.49 o 
 -10   0   4      157.24      161.72      1.90 o 
  -9   0   4     1511.86     1478.34     22.32 o 
  -8   0   4       17.64       22.52      0.85 o 
  -7   0   4     4487.79     4557.66     35.30 o 
  -6   0   4      111.00      114.92      1.26 o 
  -5   0   4       38.73       33.60      0.73 o 
  -4   0   4       11.79       11.34      0.58 o 
  -3   0   4     9940.08    10266.49     44.42 o 
  -2   0   4      539.69      612.59     10.95 o 
  -1   0   4     3029.97     3279.21     24.04 o 
   0   0   4     2154.40     2209.81     19.73 o 
   1   0   4     1402.19     1434.48     16.16 o 
   2   0   4      262.21      235.94      1.45 o 
   3   0   4      313.90      254.20      1.57 o 
   4   0   4     5157.86     5420.05     34.91 o 
   5   0   4        0.67        2.15      0.54 o 
   6   0   4     1899.03     1979.04     23.34 o 
   7   0   4     1281.76     1302.38     20.25 o 
   8   0   4     1797.87     1782.65     24.84 o 
   9   0   4      764.75      794.26      3.79 o 
  10   0   4       15.79       15.49      1.24 o 
  11   0   4     3075.42     3448.09     40.14 o 
  12   0   4       59.98       72.29      1.64 o 
  13   0   4        0.02       -0.33      0.90 o 
  14   0   4       63.56       60.77      1.59 o 
  15   0   4      240.40      227.64      2.81 o 
  16   0   4      116.36      115.44      2.21 o 
  17   0   4       68.27       68.17      1.93 o 
  18   0   4       29.47       30.98      1.79 o 
  19   0   4      315.85      341.27      4.07 o 
  20   0   4       10.45        9.92      1.74 o 
  21   0   4        0.01        2.79      1.40 o 
  22   0   4        1.90        4.17      1.57 o 
  23   0   4       18.32       21.34      1.95 o 
 -23   1   4        1.35        1.14      1.28 o 
 -22   1   4        0.56       -0.08      1.25 o 
 -21   1   4        5.01        4.69      1.28 o 
 -20   1   4       77.79       77.30      1.97 o 
 -19   1   4       27.00       27.48      1.38 o 
 -18   1   4      103.14       97.57      1.83 o 
 -17   1   4        2.01        2.78      1.04 o 
 -16   1   4      218.74      195.15      2.23 o 
 -15   1   4      638.02      612.48      4.27 o 
 -14   1   4       57.40       50.89      1.57 o 
 -13   1   4       87.07       81.10      1.61 o 
 -12   1   4        5.09        5.85      0.87 o 
 -11   1   4      390.11      374.65      2.81 o 
 -10   1   4        7.84        7.51      0.83 o 
  -9   1   4       67.58       79.28      1.36 o 
  -8   1   4     1010.91     1136.57     19.94 o 
  -7   1   4      876.20      929.60      3.64 o 
  -6   1   4        8.67        5.87      0.72 o 
  -5   1   4      907.41      916.60     15.71 o 
  -4   1   4     1181.03     1323.52     18.03 o 
  -3   1   4     2180.80     2194.95     22.40 o 
  -2   1   4      281.58      271.73      1.71 o 
  -1   1   4      319.89      299.63      1.76 o 
   0   1   4     2076.33     2226.28     21.90 o 
   1   1   4     4275.63     4518.55     31.47 o 
   2   1   4       73.84       67.20      1.00 o 
   3   1   4       12.47       11.37      0.61 o 
   4   1   4       13.65       14.75      0.65 o 
   5   1   4      140.80      155.24      1.55 o 
   6   1   4       10.54       13.70      0.92 o 
   7   1   4     3017.37     3342.60     34.39 o 
   8   1   4      415.11      383.75      2.62 o 
   9   1   4      122.68      108.75      1.60 o 
  10   1   4      212.69      192.03      2.12 o 
  11   1   4      982.31      955.82      4.65 o 
  12   1   4      406.57      386.65      3.21 o 
  13   1   4      336.10      332.70      3.11 o 
  14   1   4        9.15        6.49      1.26 o 
  15   1   4        3.76        2.76      1.25 o 
  16   1   4       30.15       31.57      1.59 o 
  17   1   4       13.18       13.79      1.38 o 
  18   1   4        7.69        7.09      1.34 o 
  19   1   4        0.28        1.70      1.34 o 
  20   1   4        8.65        7.29      1.57 o 
  21   1   4       11.62       16.11      1.73 o 
  22   1   4       17.68       24.14      1.90 o 
 -22   2   4        6.15        6.95      1.38 o 
 -21   2   4        0.93        1.95      1.19 o 
 -20   2   4       28.77       29.77      1.50 o 
 -19   2   4       47.87       48.64      1.67 o 
 -18   2   4       39.74       42.86      1.50 o 
 -17   2   4       97.17       84.53      1.81 o 
 -16   2   4       64.41       55.46      1.57 o 
 -15   2   4       29.10       31.17      1.53 o 
 -14   2   4       84.07       76.63      1.79 o 
 -13   2   4      120.78      117.77      2.09 o 
 -12   2   4      233.47      224.01      2.55 o 
 -11   2   4       65.83       72.74      1.64 o 
 -10   2   4      801.87      754.60      4.11 o 
  -9   2   4       31.22       33.07      1.26 o 
  -8   2   4      634.21      626.89      3.53 o 
  -7   2   4       23.36       17.79      1.04 o 
  -6   2   4      696.04      726.12      3.57 o 
  -5   2   4      402.27      418.62      2.78 o 
  -4   2   4       63.19       77.43      1.31 o 
  -3   2   4      256.36      279.37      2.28 o 
  -2   2   4      177.39      179.85      1.73 o 
  -1   2   4      119.83      118.14      1.45 o 
   0   2   4      776.99      837.69      3.49 o 
   1   2   4        0.11        3.43      0.75 o 
   2   2   4      186.22      198.01      1.93 o 
   3   2   4     2958.23     2970.16     34.48 o 
   4   2   4      850.78      840.95      3.78 o 
   5   2   4     3505.20     3789.26     38.09 o 
   6   2   4       51.97       60.17      1.43 o 
   7   2   4      183.95      180.69      1.92 o 
   8   2   4       54.65       51.95      1.34 o 
   9   2   4      147.68      137.16      1.97 o 
  10   2   4       16.38       17.74      1.11 o 
  11   2   4       30.81       28.34      1.29 o 
  12   2   4       41.95       42.04      1.49 o 
  13   2   4        2.58        4.07      1.13 o 
  14   2   4       49.03       46.73      1.64 o 
  15   2   4       33.27       38.34      1.72 o 
  16   2   4       71.49       68.15      2.12 o 
  17   2   4      158.94      171.17      3.00 o 
  18   2   4       44.73       47.47      2.02 o 
  19   2   4        0.39        1.83      1.49 o 
  20   2   4       40.45       44.24      2.12 o 
  21   2   4       57.65       72.10      2.62 o 
 -20   3   4        0.16        3.66      1.24 o 
 -19   3   4       25.26       25.77      1.56 o 
 -18   3   4       12.23       13.58      1.35 o 
 -17   3   4       16.11       19.20      1.40 o 
 -16   3   4       48.77       50.80      1.62 o 
 -15   3   4       39.29       37.52      1.50 o 
 -14   3   4      374.88      345.75      3.73 o 
 -13   3   4      159.00      135.93      2.55 o 
 -12   3   4        1.49        2.45      1.38 o 
 -11   3   4      270.23      258.65      3.07 o 
 -10   3   4       27.36       28.58      1.54 o 
  -9   3   4        9.03        9.51      1.21 o 
  -8   3   4       45.91       45.04      1.48 o 
  -7   3   4       12.12       13.20      1.13 o 
  -6   3   4      172.12      180.41      2.24 o 
  -5   3   4        4.03        2.63      1.05 o 
  -4   3   4      545.95      562.94      3.59 o 
  -3   3   4        5.94        3.00      1.04 o 
  -2   3   4      344.35      363.77      2.95 o 
  -1   3   4     1253.85     1294.52      5.51 o 
   0   3   4       65.12       61.33      1.54 o 
   1   3   4      188.87      171.98      2.12 o 
   2   3   4       44.42       38.25      1.31 o 
   3   3   4      181.15      166.01      2.10 o 
   4   3   4       45.17       48.42      1.45 o 
   5   3   4       37.37       41.73      1.40 o 
   6   3   4      139.75      147.67      2.19 o 
   7   3   4      112.20      106.83      2.00 o 
   8   3   4      344.78      337.08      3.31 o 
   9   3   4      418.24      433.14      3.77 o 
  10   3   4        3.05        5.36      1.38 o 
  11   3   4       24.32       23.35      1.56 o 
  12   3   4       86.95       88.59      2.26 o 
  13   3   4      141.97      145.64      2.64 o 
  14   3   4       43.87       44.22      1.86 o 
  15   3   4       24.43       24.28      1.64 o 
  16   3   4       29.67       32.68      1.80 o 
  17   3   4       24.84       27.43      1.97 o 
  18   3   4        1.01        2.67      1.57 o 
  19   3   4        0.75        4.32      1.64 o 
  20   3   4        0.22        0.21      1.79 o 
 -17   4   4        3.39        1.52      1.48 o 
 -16   4   4        0.01       -1.28      1.48 o 
 -15   4   4      164.02      140.79      2.53 o 
 -14   4   4        0.39        0.07      1.66 o 
 -13   4   4        0.69       -1.21      1.50 o 
 -12   4   4       57.73       57.45      2.04 o 
 -11   4   4       14.08       14.96      1.54 o 
 -10   4   4      161.38      157.27      2.84 o 
  -9   4   4       48.31       42.37      1.88 o 
  -8   4   4       13.85       16.85      1.59 o 
  -7   4   4        3.24        3.55      1.40 o 
  -6   4   4       76.49       73.52      2.00 o 
  -5   4   4        7.93        8.69      1.36 o 
  -4   4   4       39.51       37.88      1.62 o 
  -3   4   4        3.16        2.50      1.22 o 
  -2   4   4        1.95        1.38      1.25 o 
  -1   4   4       60.31       63.47      1.85 o 
   0   4   4        0.04       -0.63      1.25 o 
   1   4   4        7.87        9.07      1.35 o 
   2   4   4       72.24       78.53      2.09 o 
   3   4   4      392.01      375.62      3.74 o 
   4   4   4      217.13      213.25      3.00 o 
   5   4   4       26.64       22.80      1.68 o 
   6   4   4       81.71       81.92      2.19 o 
   7   4   4       52.56       50.41      1.98 o 
   8   4   4       25.25       25.59      1.90 o 
   9   4   4      182.32      178.51      3.07 o 
  10   4   4        0.02       -0.03      1.38 o 
  11   4   4        0.12       -0.40      1.42 o 
  12   4   4        1.06        0.53      1.54 o 
  13   4   4        3.98        4.01      1.71 o 
  14   4   4        0.59        1.80      1.69 o 
  15   4   4        0.70        3.17      1.60 o 
  16   4   4        9.28       11.50      1.85 o 
  17   4   4       20.96       26.55      2.12 o 
 -13   5   4        0.64        1.78      1.67 o 
 -12   5   4        1.43        1.76      1.35 o 
 -11   5   4        2.02        4.13      1.62 o 
 -10   5   4        2.38        2.08      1.62 o 
  -9   5   4        6.92        4.09      1.64 o 
  -8   5   4        5.16        7.27      1.62 o 
  -7   5   4       10.69       12.24      1.76 o 
  -6   5   4        8.73        9.82      1.72 o 
  -5   5   4      104.64       97.98      2.53 o 
  -4   5   4        3.75        2.41      1.64 o 
  -3   5   4       20.26       15.24      1.80 o 
  -2   5   4       13.29       12.21      1.76 o 
  -1   5   4       24.23       25.53      1.92 o 
   0   5   4      122.50      123.61      2.78 o 
   1   5   4        0.43       -1.45      1.72 o 
   2   5   4       41.72       40.17      2.28 o 
   3   5   4      354.29      353.21      4.35 o 
   4   5   4       57.91       57.99      2.55 o 
   5   5   4      114.18      111.53      2.83 o 
   6   5   4        9.66        4.38      1.88 o 
   7   5   4       14.93       15.97      1.93 o 
   8   5   4       21.05       19.34      1.95 o 
   9   5   4       11.73        8.28      1.93 o 
  10   5   4       34.16       35.98      2.24 o 
  11   5   4        0.83        0.91      1.74 o 
  12   5   4       20.96       20.80      2.12 o 
 -23   1   5        1.34       -0.77      1.31 o 
 -22   1   5        8.21        5.90      1.34 o 
 -21   1   5       35.29       31.80      1.57 o 
 -20   1   5        2.53        2.66      1.21 o 
 -19   1   5       45.46       49.35      1.61 o 
 -18   1   5       14.63       12.41      1.21 o 
 -17   1   5       95.27       94.76      1.78 o 
 -16   1   5       10.12        7.48      1.12 o 
 -15   1   5      316.66      298.39      3.19 o 
 -14   1   5      149.46      128.36      2.19 o 
 -13   1   5       28.88       25.16      1.26 o 
 -12   1   5       68.11       63.91      1.50 o 
 -11   1   5       76.75       70.70      1.47 o 
 -10   1   5      135.94      124.23      1.74 o 
  -9   1   5       13.50       12.57      0.91 o 
  -8   1   5        0.68        0.32      0.87 o 
  -7   1   5     2184.41     2408.51     28.99 o 
  -6   1   5       14.83       17.51      0.92 o 
  -5   1   5      491.16      503.84      2.65 o 
  -4   1   5       58.22       61.89      1.06 o 
  -3   1   5       11.05        8.99      0.65 o 
  -2   1   5       15.70       16.08      0.68 o 
  -1   1   5      282.44      309.39      1.98 o 
   0   1   5      114.43      130.53      1.40 o 
   1   1   5     4303.62     4688.51     35.29 o 
   2   1   5      299.98      320.44      2.10 o 
   3   1   5      833.00      894.40     16.23 o 
   4   1   5      645.26      687.29      3.14 o 
   5   1   5       30.47       42.23      1.09 o 
   6   1   5      262.22      264.99      2.19 o 
   7   1   5     1164.54     1343.79     23.26 o 
   8   1   5       88.42       87.00      1.52 o 
   9   1   5       87.37       89.33      1.62 o 
  10   1   5        5.82        4.25      0.97 o 
  11   1   5        0.35        2.03      0.96 o 
  12   1   5       24.01       21.46      1.26 o 
  13   1   5       22.56       23.19      1.37 o 
  14   1   5       25.81       23.05      1.45 o 
  15   1   5      237.34      231.89      3.05 o 
  16   1   5        0.58        0.13      1.34 o 
  17   1   5       26.13       26.69      1.62 o 
  18   1   5        0.47        0.17      1.35 o 
  19   1   5       16.61       15.92      1.64 o 
  20   1   5        0.24       -0.65      1.48 o 
  21   1   5       20.13       21.52      1.97 o 
  22   1   5        0.49       -0.35      1.64 o 
 -22   2   5        0.84        1.00      1.31 o 
 -21   2   5       20.91       24.32      1.55 o 
 -20   2   5        0.01        1.20      1.23 o 
 -19   2   5       41.97       35.19      1.59 o 
 -18   2   5       28.57       26.81      1.38 o 
 -17   2   5       50.69       42.48      1.50 o 
 -16   2   5       16.06       15.75      1.23 o 
 -15   2   5       37.88       35.41      1.66 o 
 -14   2   5        5.01        5.92      1.18 o 
 -13   2   5       22.19       21.21      1.33 o 
 -12   2   5       36.50       33.28      1.48 o 
 -11   2   5       61.16       64.14      1.69 o 
 -10   2   5      144.32      138.19      2.07 o 
  -9   2   5       48.48       46.69      1.38 o 
  -8   2   5      143.34      136.58      1.86 o 
  -7   2   5      102.84       96.72      1.59 o 
  -6   2   5      175.73      191.02      2.02 o 
  -5   2   5        2.14        2.39      0.79 o 
  -4   2   5        2.18        3.56      0.73 o 
  -3   2   5       44.50       47.38      1.11 o 
  -2   2   5       46.56       44.08      1.07 o 
  -1   2   5      297.80      305.99      2.31 o 
   0   2   5      265.01      275.72      2.24 o 
   1   2   5      470.96      465.63      2.88 o 
   2   2   5       61.26       60.12      1.42 o 
   3   2   5      275.71      280.29      2.57 o 
   4   2   5       12.09        9.63      1.06 o 
   5   2   5     1578.46     1754.36     27.51 o 
   6   2   5       27.73       32.48      1.31 o 
   7   2   5      178.06      172.61      2.09 o 
   8   2   5        6.48        5.64      0.96 o 
   9   2   5        0.00       -0.75      0.87 o 
  10   2   5        0.05       -0.83      0.96 o 
  11   2   5       82.07       78.45      1.81 o 
  12   2   5       32.84       32.96      1.55 o 
  13   2   5        0.39       -1.05      1.24 o 
  14   2   5        5.15        5.89      1.29 o 
  15   2   5        4.37        3.45      1.38 o 
  16   2   5       22.38       24.29      1.71 o 
  17   2   5       42.05       39.29      2.02 o 
  18   2   5        4.84        4.41      1.55 o 
  19   2   5        1.64        2.07      1.49 o 
  20   2   5        2.72        4.14      1.62 o 
  21   2   5        6.85       11.06      1.81 o 
 -20   3   5        0.03       -0.88      1.31 o 
 -19   3   5        9.35       12.59      1.38 o 
 -18   3   5        2.72        4.72      1.25 o 
 -17   3   5        4.10        4.94      1.26 o 
 -16   3   5        2.10        2.47      1.19 o 
 -15   3   5       70.25       70.66      1.81 o 
 -14   3   5        3.83        5.71      1.50 o 
 -13   3   5       66.67       59.81      1.92 o 
 -12   3   5       14.89       10.72      1.43 o 
 -11   3   5        1.66        1.65      1.26 o 
 -10   3   5        4.90        2.79      1.26 o 
  -9   3   5      175.74      180.40      2.52 o 
  -8   3   5        4.03        4.12      1.17 o 
  -7   3   5       30.01       31.37      1.36 o 
  -6   3   5        5.97        6.88      1.13 o 
  -5   3   5      695.94      741.95      4.30 o 
  -4   3   5       30.26       30.71      1.40 o 
  -3   3   5       26.63       27.50      1.37 o 
  -2   3   5      142.95      154.87      2.21 o 
  -1   3   5      161.26      160.42      2.38 o 
   0   3   5       41.56       44.26      1.43 o 
   1   3   5        0.92        1.52      1.07 o 
   2   3   5       29.94       30.54      1.29 o 
   3   3   5       63.83       58.62      1.53 o 
   4   3   5       19.56       17.78      1.23 o 
   5   3   5       40.87       40.37      1.45 o 
   6   3   5        0.05        0.76      1.07 o 
   7   3   5      206.66      202.77      2.62 o 
   8   3   5       78.81       75.37      1.95 o 
   9   3   5      158.25      154.01      2.57 o 
  10   3   5       26.79       28.96      1.55 o 
  11   3   5       11.20       12.65      1.42 o 
  12   3   5       60.62       66.66      2.02 o 
  13   3   5        9.66       10.82      1.48 o 
  14   3   5        2.11        1.57      1.37 o 
  15   3   5        5.91        9.25      1.54 o 
  16   3   5        2.49        5.78      1.57 o 
  17   3   5       52.53       59.40      2.45 o 
  18   3   5        8.32       10.95      1.81 o 
  19   3   5        1.14        0.59      1.73 o 
 -17   4   5        0.97        0.01      1.43 o 
 -16   4   5        1.68        3.40      1.35 o 
 -15   4   5        7.79        4.25      1.37 o 
 -14   4   5        0.38        2.02      1.57 o 
 -13   4   5       55.13       61.69      2.28 o 
 -12   4   5        2.38        3.29      1.56 o 
 -11   4   5      101.59      111.82      2.57 o 
 -10   4   5        1.94       -0.28      1.49 o 
  -9   4   5      384.42      357.08      3.88 o 
  -8   4   5        2.18        3.94      1.41 o 
  -7   4   5       70.51       72.32      2.09 o 
  -6   4   5       16.25       16.45      1.53 o 
  -5   4   5      241.96      238.97      3.12 o 
  -4   4   5        1.09        3.29      1.31 o 
  -3   4   5       37.01       32.73      1.62 o 
  -2   4   5        1.98        4.53      1.26 o 
  -1   4   5      293.88      302.56      3.32 o 
   0   4   5        5.65        6.61      1.50 o 
   1   4   5       24.97       30.53      1.69 o 
   2   4   5       42.41       42.86      1.88 o 
   3   4   5       71.45       70.20      2.09 o 
   4   4   5       98.58       97.51      2.38 o 
   5   4   5        0.82        1.02      1.43 o 
   6   4   5       64.95       59.70      2.00 o 
   7   4   5        1.10        1.69      1.38 o 
   8   4   5       43.26       43.06      1.98 o 
   9   4   5       65.34       65.51      2.26 o 
  10   4   5        0.01        0.57      1.43 o 
  11   4   5       58.53       57.14      2.12 o 
  12   4   5        3.35        3.74      1.57 o 
  13   4   5      171.78      176.77      3.39 o 
  14   4   5       16.41       18.37      1.98 o 
  15   4   5        0.09       -1.41      1.64 o 
  16   4   5       34.09       37.14      2.38 o 
 -12   5   5        0.00        0.37      1.73 o 
 -11   5   5        8.28        5.20      1.73 o 
 -10   5   5        0.00       -1.45      1.67 o 
  -9   5   5       44.16       49.34      2.36 o 
  -8   5   5       24.10       26.44      1.95 o 
  -7   5   5       30.41       35.44      2.00 o 
  -6   5   5       25.49       26.67      1.95 o 
  -5   5   5       89.16       89.41      2.55 o 
  -4   5   5       25.24       25.87      1.98 o 
  -3   5   5       11.84       13.40      1.74 o 
  -2   5   5       16.24       18.07      1.85 o 
  -1   5   5       12.19       11.55      1.71 o 
   0   5   5        0.01       -0.80      1.62 o 
   1   5   5       17.32       19.29      1.83 o 
   2   5   5        5.41        7.35      1.76 o 
   3   5   5        5.81        4.87      1.92 o 
   4   5   5       39.77       35.27      2.31 o 
   5   5   5        0.01       -1.04      2.00 o 
   6   5   5       26.93       29.14      2.24 o 
   7   5   5       85.18       80.34      2.69 o 
   8   5   5       29.46       25.39      2.19 o 
   9   5   5       85.73       91.74      2.97 o 
  10   5   5        8.30        6.94      1.98 o 
  11   5   5        5.48        4.36      1.92 o 
 -22   0   6        3.47        4.75      1.28 o 
 -21   0   6       22.15       22.60      1.43 o 
 -20   0   6        9.13        8.29      1.19 o 
 -19   0   6        1.32        1.86      1.02 o 
 -18   0   6       44.38       37.68      1.38 o 
 -17   0   6       36.97       32.95      1.30 o 
 -16   0   6      137.73      125.80      1.92 o 
 -15   0   6        5.16       10.22      1.22 o 
 -14   0   6      302.37      282.02      2.98 o 
 -13   0   6      248.73      233.22      2.65 o 
 -12   0   6      204.09      219.39      2.47 o 
 -11   0   6       10.21        6.56      1.01 o 
 -10   0   6      221.21      207.10      2.19 o 
  -9   0   6      428.57      406.20      2.83 o 
  -8   0   6       23.27       23.62      0.96 o 
  -7   0   6        0.44        1.06      0.67 o 
  -6   0   6      100.00      103.74      1.42 o 
  -5   0   6      339.15      354.78      2.47 o 
  -4   0   6      584.03      546.25      2.81 o 
  -3   0   6     9665.53     9869.81     55.68 o 
  -2   0   6      945.01      955.68     16.69 o 
  -1   0   6      885.71     1029.84     17.01 o 
   0   0   6      946.12      976.30     16.69 o 
   1   0   6     1481.12     1374.25     19.75 o 
   2   0   6       69.53       55.09      1.02 o 
   3   0   6      472.13      452.65      2.52 o 
   4   0   6      333.04      323.83      2.26 o 
   5   0   6      160.63      151.52      1.64 o 
   6   0   6        3.48        6.40      0.77 o 
   7   0   6        5.25        8.08      0.84 o 
   8   0   6      140.12      156.97      1.93 o 
   9   0   6      267.00      267.99      2.50 o 
  10   0   6      323.63      311.80      2.83 o 
  11   0   6       16.95       14.90      1.15 o 
  12   0   6      372.74      337.96      3.20 o 
  13   0   6      229.94      239.53      2.88 o 
  14   0   6      228.72      228.18      2.93 o 
  15   0   6       21.67       23.07      1.57 o 
  16   0   6      211.92      223.46      3.14 o 
  17   0   6        2.10        1.99      1.40 o 
  18   0   6       12.08       13.09      1.60 o 
  19   0   6       22.59       25.01      1.86 o 
  20   0   6       40.70       38.09      2.04 o 
  21   0   6       74.67       68.81      2.52 o 
  22   0   6        1.05        0.79      1.76 o 
 -22   1   6       19.87       22.25      1.57 o 
 -21   1   6       96.23       92.46      2.19 o 
 -20   1   6       21.84       21.77      1.45 o 
 -19   1   6        2.14        3.98      1.14 o 
 -18   1   6       68.95       64.77      1.66 o 
 -17   1   6       20.94       22.33      1.22 o 
 -16   1   6        5.36        5.73      1.05 o 
 -15   1   6        5.23        4.83      1.22 o 
 -14   1   6        1.69       -0.01      1.16 o 
 -13   1   6        0.03       -0.88      1.07 o 
 -12   1   6      212.12      197.34      2.43 o 
 -11   1   6       10.76       11.85      1.07 o 
 -10   1   6      159.19      152.34      2.00 o 
  -9   1   6      106.86      116.12      1.78 o 
  -8   1   6      724.61      722.12      3.75 o 
  -7   1   6     1886.65     1970.97     27.84 o 
  -6   1   6     1479.70     1454.60     23.16 o 
  -5   1   6       86.69       95.66      1.45 o 
  -4   1   6      499.57      478.60      2.71 o 
  -3   1   6      145.21      148.70      1.57 o 
  -2   1   6      438.99      423.60      2.50 o 
  -1   1   6       92.37       96.84      1.45 o 
   0   1   6       22.74       26.78      0.91 o 
   1   1   6     1108.33     1283.56     20.51 o 
   2   1   6       34.55       34.74      1.00 o 
   3   1   6       12.76        7.96      0.79 o 
   4   1   6     1078.76     1157.53     20.37 o 
   5   1   6      805.61      745.97      3.59 o 
   6   1   6      221.17      219.12      2.12 o 
   7   1   6       88.69       89.63      1.38 o 
   8   1   6      420.68      383.70      2.95 o 
   9   1   6      562.46      578.31      3.74 o 
  10   1   6       27.49       20.76      1.19 o 
  11   1   6      141.91      135.43      2.14 o 
  12   1   6       49.04       40.25      1.56 o 
  13   1   6        2.29        2.83      1.19 o 
  14   1   6       32.82       33.90      1.66 o 
  15   1   6       64.84       61.42      2.02 o 
  16   1   6      144.06      142.82      2.67 o 
  17   1   6        5.21        2.29      1.42 o 
  18   1   6       41.78       50.73      2.04 o 
  19   1   6       40.80       48.83      2.10 o 
  20   1   6       45.25       52.10      2.24 o 
  21   1   6       15.21       14.31      1.85 o 
 -21   2   6        5.91        4.09      1.38 o 
 -20   2   6        1.86        0.66      1.30 o 
 -19   2   6      122.37      115.28      2.26 o 
 -18   2   6        8.68       11.03      1.30 o 
 -17   2   6      117.04      101.11      1.97 o 
 -16   2   6       37.51       37.11      1.43 o 
 -15   2   6       30.44       31.69      1.59 o 
 -14   2   6       95.38       90.41      2.04 o 
 -13   2   6        4.47        6.22      1.16 o 
 -12   2   6       53.97       52.83      1.62 o 
 -11   2   6      413.20      400.17      3.47 o 
 -10   2   6      289.16      287.97      2.90 o 
  -9   2   6      371.22      380.89      3.17 o 
  -8   2   6        1.18        2.26      0.99 o 
  -7   2   6      248.97      244.18      2.43 o 
  -6   2   6        1.02        2.42      0.92 o 
  -5   2   6       58.12       62.10      1.40 o 
  -4   2   6      682.22      712.06      3.72 o 
  -3   2   6      161.26      149.07      1.81 o 
  -2   2   6      404.50      375.58      2.71 o 
  -1   2   6      258.86      267.93      2.40 o 
   0   2   6     1638.16     1795.80     27.26 o 
   1   2   6      539.30      527.09      3.23 o 
   2   2   6      653.79      683.67      3.67 o 
   3   2   6      272.83      283.72      2.69 o 
   4   2   6       11.29        7.15      0.97 o 
   5   2   6      115.96      110.58      1.76 o 
   6   2   6       30.77       33.46      1.25 o 
   7   2   6       75.05       73.34      1.57 o 
   8   2   6      122.18      130.98      2.07 o 
   9   2   6        0.88        2.38      0.98 o 
  10   2   6       52.17       59.63      1.74 o 
  11   2   6      256.51      246.50      3.00 o 
  12   2   6      385.67      376.51      3.74 o 
  13   2   6        1.95        5.35      1.31 o 
  14   2   6        8.33        6.99      1.55 o 
  15   2   6      326.38      344.26      4.01 o 
  16   2   6       42.82       44.74      2.10 o 
  17   2   6        5.57        5.98      1.67 o 
  18   2   6        0.37        0.30      1.54 o 
  19   2   6        1.84        3.43      1.60 o 
  20   2   6        4.45        4.73      1.67 o 
 -19   3   6        4.74        4.56      1.29 o 
 -18   3   6       25.56       26.35      1.59 o 
 -17   3   6        0.65        0.78      1.19 o 
 -16   3   6        3.99        2.66      1.25 o 
 -15   3   6        0.13        1.16      1.45 o 
 -14   3   6       27.59       23.94      1.76 o 
 -13   3   6      291.51      268.50      3.38 o 
 -12   3   6        0.78        1.43      1.34 o 
 -11   3   6       79.67       80.42      2.05 o 
 -10   3   6       21.79       17.33      1.35 o 
  -9   3   6       24.64       26.22      1.47 o 
  -8   3   6       58.89       56.49      1.71 o 
  -7   3   6       84.83       83.16      1.83 o 
  -6   3   6       39.88       39.56      1.50 o 
  -5   3   6       26.96       31.73      1.47 o 
  -4   3   6      106.88      107.13      2.12 o 
  -3   3   6     1653.89     1736.51     31.02 o 
  -2   3   6       78.13       73.32      1.95 o 
  -1   3   6      295.37      317.28      3.07 o 
   0   3   6      418.13      441.07      3.47 o 
   1   3   6       66.96       72.68      1.72 o 
   2   3   6      194.93      193.11      2.45 o 
   3   3   6        5.74        6.03      1.19 o 
   4   3   6      456.25      453.36      3.68 o 
   5   3   6       11.10        9.79      1.24 o 
   6   3   6      121.82      117.06      2.17 o 
   7   3   6       58.92       57.51      1.81 o 
   8   3   6      371.65      355.86      3.66 o 
   9   3   6       10.29        9.84      1.41 o 
  10   3   6        4.34        4.36      1.31 o 
  11   3   6       97.23       92.48      2.28 o 
  12   3   6        8.43        7.26      1.42 o 
  13   3   6       15.69       15.34      1.57 o 
  14   3   6        0.18        0.16      1.40 o 
  15   3   6        4.50        4.17      1.50 o 
  16   3   6        1.43        2.37      1.66 o 
  17   3   6       52.50       67.77      2.57 o 
  18   3   6        5.83        8.94      2.00 o 
 -16   4   6       12.41       10.33      1.48 o 
 -15   4   6        9.96        9.23      1.41 o 
 -14   4   6       10.28       12.64      1.68 o 
 -13   4   6       23.93       18.22      1.85 o 
 -12   4   6        1.00        1.43      1.50 o 
 -11   4   6        0.09        2.10      1.40 o 
 -10   4   6        2.18        2.08      1.45 o 
  -9   4   6        1.29        1.62      1.52 o 
  -8   4   6        1.67        1.16      1.43 o 
  -7   4   6       10.96        8.88      1.49 o 
  -6   4   6        4.99        6.63      1.50 o 
  -5   4   6       94.05       95.13      2.33 o 
  -4   4   6       90.34       87.57      2.23 o 
  -3   4   6        0.44        1.67      1.33 o 
  -2   4   6       29.18       31.04      1.69 o 
  -1   4   6        7.08        7.19      1.49 o 
   0   4   6       54.14       52.98      2.12 o 
   1   4   6      836.43      863.66      5.69 o 
   2   4   6        4.14        2.72      1.79 o 
   3   4   6        1.29        1.83      1.57 o 
   4   4   6       25.48       25.23      1.76 o 
   5   4   6       22.75       26.22      1.69 o 
   6   4   6        7.56        5.46      1.43 o 
   7   4   6        1.53        2.02      1.41 o 
   8   4   6        2.40        0.66      1.52 o 
   9   4   6       16.21       14.46      1.69 o 
  10   4   6        0.54       -0.95      1.52 o 
  11   4   6       16.76       22.69      1.80 o 
  12   4   6        0.33       -0.31      1.61 o 
  13   4   6       44.20       52.53      2.43 o 
  14   4   6       12.05       15.52      1.95 o 
  15   4   6       40.06       42.21      2.28 o 
 -11   5   6        0.32        0.52      1.74 o 
 -10   5   6        0.00        0.87      1.71 o 
  -9   5   6       70.45       59.98      2.50 o 
  -8   5   6        5.98        2.07      1.79 o 
  -7   5   6        4.27        2.07      1.66 o 
  -6   5   6        4.03        1.73      1.61 o 
  -5   5   6        5.14        7.91      1.62 o 
  -4   5   6        0.08        1.51      1.50 o 
  -3   5   6       17.51       14.91      1.73 o 
  -2   5   6        0.37       -1.12      1.59 o 
  -1   5   6        1.32        1.85      1.60 o 
   0   5   6        0.96        1.36      1.66 o 
   1   5   6        2.33        1.30      1.69 o 
   2   5   6        7.29        7.40      1.78 o 
   3   5   6        4.69        4.48      1.86 o 
   4   5   6       14.90       11.29      2.21 o 
   5   5   6      447.60      426.03      5.10 o 
   6   5   6        0.74        0.51      2.07 o 
   7   5   6        0.27        0.95      1.92 o 
   8   5   6        0.17        1.71      1.83 o 
   9   5   6       16.63       16.52      2.14 o 
  10   5   6       22.69       27.90      2.17 o 
 -22   1   7        0.65        3.83      1.29 o 
 -21   1   7       11.42       11.36      1.40 o 
 -20   1   7        2.28        3.68      1.26 o 
 -19   1   7        7.20        7.08      1.26 o 
 -18   1   7        7.98        9.31      1.21 o 
 -17   1   7       22.87       23.53      1.33 o 
 -16   1   7        0.01        0.23      1.00 o 
 -15   1   7        3.82        4.67      1.25 o 
 -14   1   7        4.69        8.83      1.21 o 
 -13   1   7      173.49      154.89      2.38 o 
 -12   1   7       35.68       34.49      1.54 o 
 -11   1   7      185.68      186.62      2.47 o 
 -10   1   7       21.83       17.26      1.26 o 
  -9   1   7      109.68      104.74      1.78 o 
  -8   1   7       17.79       18.69      1.14 o 
  -7   1   7       18.18       22.72      1.11 o 
  -6   1   7       54.39       65.71      1.42 o 
  -5   1   7      383.06      399.57      2.78 o 
  -4   1   7       51.34       49.50      1.19 o 
  -3   1   7        7.60       11.16      0.80 o 
  -2   1   7       12.09       16.61      0.92 o 
  -1   1   7       32.17       39.76      1.16 o 
   0   1   7      336.54      351.89      2.48 o 
   1   1   7        1.04        2.81      0.78 o 
   2   1   7      321.36      359.48      2.59 o 
   3   1   7      133.29      144.52      1.90 o 
   4   1   7      309.94      282.15      2.41 o 
   5   1   7       63.98       63.63      1.42 o 
   6   1   7        0.38        0.81      0.86 o 
   7   1   7        0.68        1.39      0.94 o 
   8   1   7        1.26        0.38      0.92 o 
   9   1   7        6.62        5.72      1.05 o 
  10   1   7      129.37      127.61      2.19 o 
  11   1   7      172.95      162.44      2.52 o 
  12   1   7       16.75       19.26      1.62 o 
  13   1   7       85.28       91.28      2.24 o 
  14   1   7        5.30        6.97      1.45 o 
  15   1   7        5.34        6.69      1.36 o 
  16   1   7       27.82       25.00      1.69 o 
  17   1   7       61.91       58.81      2.14 o 
  18   1   7        8.31        6.53      1.57 o 
  19   1   7        0.11        0.51      1.24 o 
  20   1   7        0.73       -0.94      1.55 o 
  21   1   7        0.07        1.23      1.54 o 
 -20   2   7        2.29        1.90      1.35 o 
 -19   2   7        2.95        2.52      1.40 o 
 -18   2   7        0.61        2.03      1.19 o 
 -17   2   7       78.04       78.81      1.86 o 
 -16   2   7        8.58        9.73      1.17 o 
 -15   2   7       14.37       16.11      1.48 o 
 -14   2   7       19.58       18.89      1.45 o 
 -13   2   7        4.66        3.99      1.24 o 
 -12   2   7        0.23        1.37      1.13 o 
 -11   2   7       44.39       41.97      1.57 o 
 -10   2   7      177.78      174.03      2.45 o 
  -9   2   7       60.37       61.37      1.72 o 
  -8   2   7      141.13      144.33      2.21 o 
  -7   2   7      926.87      926.00      4.79 o 
  -6   2   7       34.08       33.58      1.47 o 
  -5   2   7      212.26      221.69      2.40 o 
  -4   2   7      386.57      380.09      2.97 o 
  -3   2   7       55.65       53.20      1.43 o 
  -2   2   7      204.57      216.63      2.28 o 
  -1   2   7        0.17        0.22      0.90 o 
   0   2   7      176.17      166.17      2.05 o 
   1   2   7       14.57       12.80      1.05 o 
   2   2   7       13.40       12.84      1.00 o 
   3   2   7       11.85       13.33      1.01 o 
   4   2   7        0.19        1.78      0.90 o 
   5   2   7       86.82       87.32      1.73 o 
   6   2   7       92.80       86.77      1.76 o 
   7   2   7        1.14        5.49      0.96 o 
   8   2   7       34.65       32.55      1.40 o 
   9   2   7       68.53       70.01      1.86 o 
  10   2   7        1.30        1.77      1.25 o 
  11   2   7        7.48        8.43      1.43 o 
  12   2   7      148.92      141.87      2.62 o 
  13   2   7      279.14      272.29      3.55 o 
  14   2   7        6.88       13.08      1.81 o 
  15   2   7       87.19       89.11      2.62 o 
  16   2   7       22.34       21.27      2.02 o 
  17   2   7       41.69       35.72      2.21 o 
  18   2   7       23.42       23.26      1.98 o 
  19   2   7        4.04        5.97      1.74 o 
 -18   3   7        8.94        9.41      1.36 o 
 -17   3   7        3.80        3.53      1.29 o 
 -16   3   7        0.10        3.14      1.19 o 
 -15   3   7       31.33       30.92      1.90 o 
 -14   3   7       54.84       60.54      2.09 o 
 -13   3   7        9.07        9.63      1.53 o 
 -12   3   7       37.63       37.01      1.76 o 
 -11   3   7        5.01       10.80      1.45 o 
 -10   3   7        9.15       12.18      1.35 o 
  -9   3   7       32.15       32.13      1.56 o 
  -8   3   7       24.65       28.07      1.45 o 
  -7   3   7       33.09       31.66      1.54 o 
  -6   3   7        6.24        4.74      1.23 o 
  -5   3   7       11.16        9.47      1.35 o 
  -4   3   7      189.29      190.64      2.66 o 
  -3   3   7      821.38      852.94      4.98 o 
  -2   3   7        3.02        5.32      1.57 o 
  -1   3   7      122.48      112.90      2.21 o 
   0   3   7        4.52        3.57      1.30 o 
   1   3   7      348.95      369.23      3.39 o 
   2   3   7       19.01       16.60      1.38 o 
   3   3   7       75.70       72.31      1.81 o 
   4   3   7       31.86       28.55      1.55 o 
   5   3   7      165.86      154.19      2.52 o 
   6   3   7        1.34       -1.01      1.33 o 
   7   3   7        0.22        1.13      1.23 o 
   8   3   7      107.69       93.11      2.19 o 
   9   3   7       97.45       83.66      2.17 o 
  10   3   7        0.07        0.86      1.33 o 
  11   3   7        5.16        5.18      1.43 o 
  12   3   7        3.74        3.12      1.41 o 
  13   3   7       13.61       13.31      1.57 o 
  14   3   7       19.01       20.10      1.76 o 
  15   3   7        2.16        5.34      1.60 o 
  16   3   7        4.68        3.42      1.86 o 
  17   3   7       20.88       17.88      2.17 o 
 -15   4   7        3.68        4.51      1.38 o 
 -14   4   7       12.98       14.20      1.81 o 
 -13   4   7       12.39       12.18      1.74 o 
 -12   4   7        2.58        3.11      1.57 o 
 -11   4   7        7.59        8.00      1.49 o 
 -10   4   7        0.58       -1.18      1.43 o 
  -9   4   7        1.50       -1.11      1.47 o 
  -8   4   7       68.66       69.21      2.19 o 
  -7   4   7       21.92       26.55      1.74 o 
  -6   4   7       36.31       37.53      1.76 o 
  -5   4   7        0.87        1.62      1.45 o 
  -4   4   7        7.07        5.26      1.47 o 
  -3   4   7       98.33      101.19      2.36 o 
  -2   4   7       16.76       14.84      1.62 o 
  -1   4   7      106.36      109.19      2.48 o 
   0   4   7       28.51       23.79      1.93 o 
   1   4   7      857.35      895.38      6.04 o 
   2   4   7       22.51       18.69      2.17 o 
   3   4   7      115.46      111.15      2.62 o 
   4   4   7      106.97      108.71      2.57 o 
   5   4   7        0.09       -0.02      1.41 o 
   6   4   7        0.30        0.01      1.38 o 
   7   4   7       47.91       48.45      2.02 o 
   8   4   7       12.84       15.58      1.64 o 
   9   4   7       48.25       49.12      2.10 o 
  10   4   7       28.89       30.90      1.95 o 
  11   4   7        0.83        1.76      1.57 o 
  12   4   7       33.36       34.69      2.21 o 
  13   4   7        0.70       -0.76      1.76 o 
  14   4   7        0.08        0.58      1.71 o 
 -10   5   7       31.33       32.05      2.19 o 
  -9   5   7        0.93        1.23      1.81 o 
  -8   5   7        0.25        2.48      1.68 o 
  -7   5   7       14.11       16.04      1.85 o 
  -6   5   7        2.34        0.60      1.67 o 
  -5   5   7        0.42        3.63      1.57 o 
  -4   5   7        0.01        3.70      1.49 o 
  -3   5   7        0.17        1.83      1.54 o 
  -2   5   7        0.61       -0.21      1.59 o 
  -1   5   7        6.84        5.87      1.74 o 
   0   5   7       35.85       41.87      2.17 o 
   1   5   7        6.71        6.55      1.74 o 
   2   5   7        1.21        3.54      1.74 o 
   3   5   7       58.73       60.73      2.48 o 
   4   5   7        0.86       -0.40      2.04 o 
   5   5   7      253.37      238.79      4.20 o 
   6   5   7       37.59       33.43      2.60 o 
   7   5   7       21.76       15.38      2.24 o 
   8   5   7       13.68        9.13      2.17 o 
   9   5   7        4.78        3.29      2.04 o 
 -21   0   8        2.63        2.28      1.23 o 
 -20   0   8       20.28       20.08      1.41 o 
 -19   0   8        5.31        9.67      1.16 o 
 -18   0   8       14.06       14.28      1.29 o 
 -17   0   8        0.07       -0.42      1.16 o 
 -16   0   8       34.92       25.07      1.52 o 
 -15   0   8      761.43      774.26      5.48 o 
 -14   0   8     1005.49     1023.10      6.02 o 
 -13   0   8      222.72      213.92      2.93 o 
 -12   0   8        6.25        6.50      1.30 o 
 -11   0   8      198.17      187.15      2.47 o 
 -10   0   8       49.36       49.89      1.50 o 
  -9   0   8      131.39      121.28      1.93 o 
  -8   0   8      248.46      249.49      2.53 o 
  -7   0   8      916.91      881.78      4.35 o 
  -6   0   8       80.92       82.88      1.56 o 
  -5   0   8      288.23      242.67      2.24 o 
  -4   0   8       53.34       64.98      1.36 o 
  -3   0   8     1386.27     1448.03     24.39 o 
  -2   0   8      386.03      418.08      3.00 o 
  -1   0   8     1073.59     1291.04     23.03 o 
   0   0   8        2.30        1.55      0.79 o 
   1   0   8      203.68      179.21      1.93 o 
   2   0   8       16.55       18.53      0.98 o 
   3   0   8       49.00       52.22      1.25 o 
   4   0   8        2.01        1.71      0.85 o 
   5   0   8      437.17      427.86      3.14 o 
   6   0   8      112.05      111.78      1.93 o 
   7   0   8     1269.16     1165.71      5.50 o 
   8   0   8     3968.05     4003.05     48.76 o 
   9   0   8       60.89       53.23      2.07 o 
  10   0   8        2.64        3.29      1.26 o 
  11   0   8        6.03        5.08      1.17 o 
  12   0   8      119.02      118.44      2.28 o 
  13   0   8        6.09        5.80      1.29 o 
  14   0   8       15.04       15.39      1.43 o 
  15   0   8       39.00       42.45      1.80 o 
  16   0   8        0.65        4.76      1.35 o 
  17   0   8        9.94       13.64      1.45 o 
  18   0   8        2.35        2.39      1.40 o 
  19   0   8       44.32       46.90      2.17 o 
  20   0   8        0.06       -0.68      1.61 o 
 -21   1   8        0.05        1.45      1.24 o 
 -20   1   8       25.92       22.83      1.52 o 
 -19   1   8       49.37       51.71      1.81 o 
 -18   1   8       21.13       23.35      1.53 o 
 -17   1   8       29.71       26.73      1.45 o 
 -16   1   8       21.80       21.31      1.29 o 
 -15   1   8       53.23       55.13      1.86 o 
 -14   1   8       12.15       13.19      1.38 o 
 -13   1   8       58.99       62.99      1.86 o 
 -12   1   8        1.12        3.14      1.38 o 
 -11   1   8     1242.19     1250.52      6.06 o 
 -10   1   8     1038.62      995.44      5.28 o 
  -9   1   8       34.02       31.26      1.43 o 
  -8   1   8       10.17       11.40      1.10 o 
  -7   1   8        1.39        3.25      0.94 o 
  -6   1   8       95.18      107.94      1.76 o 
  -5   1   8       58.35       66.98      1.42 o 
  -4   1   8       75.66       71.27      1.41 o 
  -3   1   8      202.85      201.07      2.10 o 
  -2   1   8        2.75        3.35      0.81 o 
  -1   1   8      114.20      104.90      1.60 o 
   0   1   8      147.07      133.20      1.81 o 
   1   1   8      837.35      857.73      4.16 o 
   2   1   8       10.22       15.37      1.05 o 
   3   1   8      537.54      527.66      3.42 o 
   4   1   8     1528.94     1558.07     27.54 o 
   5   1   8       32.99       27.30      1.35 o 
   6   1   8       57.75       56.73      1.48 o 
   7   1   8       10.93       12.24      1.12 o 
   8   1   8      131.13      124.19      2.14 o 
   9   1   8       49.49       49.84      1.66 o 
  10   1   8       17.71       19.13      1.57 o 
  11   1   8      408.90      410.61      4.00 o 
  12   1   8      569.08      553.88      4.68 o 
  13   1   8        0.30        1.52      1.57 o 
  14   1   8        2.03        0.79      1.40 o 
  15   1   8       80.47       81.80      2.31 o 
  16   1   8        9.61       14.21      1.55 o 
  17   1   8       50.85       53.72      2.17 o 
  18   1   8       40.33       35.05      1.98 o 
  19   1   8        1.64        3.89      1.60 o 
  20   1   8        5.22        6.52      1.62 o 
 -20   2   8        6.57        4.87      1.38 o 
 -19   2   8       20.01       19.63      1.55 o 
 -18   2   8        3.89        5.42      1.26 o 
 -17   2   8       42.34       45.82      1.64 o 
 -16   2   8        0.03       -0.99      1.14 o 
 -15   2   8       32.61       29.88      1.71 o 
 -14   2   8       22.71       22.72      1.55 o 
 -13   2   8        5.96        8.62      1.31 o 
 -12   2   8        9.35        6.84      1.33 o 
 -11   2   8       19.01       19.89      1.40 o 
 -10   2   8       11.87       13.31      1.29 o 
  -9   2   8        0.05        1.66      1.15 o 
  -8   2   8       23.02       21.58      1.55 o 
  -7   2   8     1469.95     1493.09      6.37 o 
  -6   2   8      916.13      911.84      4.98 o 
  -5   2   8      122.95      115.53      2.09 o 
  -4   2   8      203.29      195.74      2.38 o 
  -3   2   8       51.08       49.55      1.42 o 
  -2   2   8      109.64      102.91      1.81 o 
  -1   2   8        1.56        1.78      0.95 o 
   0   2   8      399.30      402.69      3.20 o 
   1   2   8       69.23       77.35      1.71 o 
   2   2   8       15.97       17.00      1.12 o 
   3   2   8       36.76       38.87      1.37 o 
   4   2   8       38.15       31.73      1.34 o 
   5   2   8      122.34      117.92      2.00 o 
   6   2   8       45.94       38.14      1.47 o 
   7   2   8      132.46      131.08      2.24 o 
   8   2   8      213.45      195.91      2.74 o 
   9   2   8      175.34      171.05      2.66 o 
  10   2   8       11.99       17.86      1.48 o 
  11   2   8       84.80       82.82      2.17 o 
  12   2   8       32.94       41.01      1.95 o 
  13   2   8       32.64       29.55      1.90 o 
  14   2   8       50.69       45.89      2.14 o 
  15   2   8       29.49       26.23      2.12 o 
  16   2   8      122.39      128.78      3.04 o 
  17   2   8       33.73       26.83      2.24 o 
  18   2   8        0.01        1.92      1.68 o 
  19   2   8       17.22       19.44      2.12 o 
 -18   3   8        0.23       -0.95      1.30 o 
 -17   3   8        6.29        8.55      1.35 o 
 -16   3   8        5.98        5.71      1.29 o 
 -15   3   8       29.07       24.55      1.81 o 
 -14   3   8       90.34       77.08      2.33 o 
 -13   3   8        0.15        2.05      1.43 o 
 -12   3   8        0.08        0.73      1.33 o 
 -11   3   8       36.44       38.69      1.81 o 
 -10   3   8       25.76       27.26      1.62 o 
  -9   3   8       18.48       18.27      1.52 o 
  -8   3   8       39.70       38.31      1.69 o 
  -7   3   8       33.62       34.14      1.64 o 
  -6   3   8      182.23      180.30      2.71 o 
  -5   3   8       26.35       28.78      1.62 o 
  -4   3   8       86.49       87.47      2.19 o 
  -3   3   8      922.89      929.94      5.51 o 
  -2   3   8      466.02      456.61      4.05 o 
  -1   3   8      132.12      125.78      2.38 o 
   0   3   8       66.60       59.96      1.90 o 
   1   3   8       67.32       61.97      1.88 o 
   2   3   8      120.67      119.43      2.28 o 
   3   3   8       20.77       21.52      1.38 o 
   4   3   8      100.89       95.39      2.12 o 
   5   3   8      103.06       89.93      2.12 o 
   6   3   8        0.01        1.44      1.19 o 
   7   3   8       34.35       30.96      1.62 o 
   8   3   8       69.18       63.09      2.04 o 
   9   3   8       46.80       43.37      1.95 o 
  10   3   8        4.96        2.24      1.43 o 
  11   3   8       11.83       12.78      1.64 o 
  12   3   8       24.93       30.30      1.88 o 
  13   3   8        9.18       12.79      1.64 o 
  14   3   8       29.85       32.74      2.10 o 
  15   3   8       38.38       42.93      2.31 o 
  16   3   8       75.62       83.33      2.85 o 
  17   3   8        0.93        1.18      1.81 o 
 -14   4   8        0.13       -1.38      1.61 o 
 -13   4   8        0.52        0.96      1.57 o 
 -12   4   8        4.63        5.23      1.62 o 
 -11   4   8       13.66       19.32      1.81 o 
 -10   4   8        5.95        4.61      1.57 o 
  -9   4   8        1.90        2.37      1.55 o 
  -8   4   8       27.65       26.05      1.86 o 
  -7   4   8       24.18       23.74      1.85 o 
  -6   4   8       71.21       69.80      2.21 o 
  -5   4   8        3.88        4.27      1.49 o 
  -4   4   8        6.97        7.29      1.55 o 
  -3   4   8      103.87      100.03      2.47 o 
  -2   4   8      152.08      151.66      2.81 o 
  -1   4   8        3.72        3.79      1.61 o 
   0   4   8       41.60       44.29      2.09 o 
   1   4   8       48.62       50.81      2.31 o 
   2   4   8      128.06      119.55      2.88 o 
   3   4   8       94.95       87.63      2.55 o 
   4   4   8      120.10      112.89      2.69 o 
   5   4   8        3.53        1.98      1.52 o 
   6   4   8        8.47        6.57      1.55 o 
   7   4   8       35.11       32.97      1.92 o 
   8   4   8        8.68       12.21      1.71 o 
   9   4   8       31.42       32.69      2.05 o 
  10   4   8        5.89        3.49      1.81 o 
  11   4   8       51.77       58.50      2.47 o 
  12   4   8       17.83       17.85      2.00 o 
  13   4   8        6.48       10.30      1.76 o 
  -8   5   8       27.51       25.58      2.16 o 
  -7   5   8       59.05       71.81      2.59 o 
  -6   5   8        0.00       -1.53      1.76 o 
  -5   5   8        3.68        4.09      1.78 o 
  -4   5   8       10.28       11.44      1.78 o 
  -3   5   8        3.09        1.42      1.66 o 
  -2   5   8        5.98        7.52      1.80 o 
  -1   5   8        3.79        1.57      1.81 o 
   0   5   8       57.89       57.60      2.50 o 
   1   5   8       12.13       10.73      1.95 o 
   2   5   8        0.06       -1.38      1.83 o 
   3   5   8       10.32       12.07      1.97 o 
   4   5   8        7.42       11.81      1.88 o 
   5   5   8        0.20       -1.73      2.02 o 
   6   5   8       16.10       12.13      2.14 o 
   7   5   8       62.72       56.28      2.64 o 
 -20   1   9        2.33        1.46      1.38 o 
 -19   1   9       20.56       20.70      1.66 o 
 -18   1   9      145.02      143.88      2.52 o 
 -17   1   9       19.46       19.86      1.48 o 
 -16   1   9        0.02        0.02      1.16 o 
 -15   1   9        3.72        3.05      1.40 o 
 -14   1   9       86.08       82.68      2.19 o 
 -13   1   9        0.02        0.77      1.26 o 
 -12   1   9       14.42       14.32      1.42 o 
 -11   1   9       64.87       64.08      2.07 o 
 -10   1   9      892.60      929.04      5.38 o 
  -9   1   9      336.43      321.06      3.26 o 
  -8   1   9       38.39       35.29      1.53 o 
  -7   1   9       96.12       96.81      1.85 o 
  -6   1   9      106.84      109.83      1.86 o 
  -5   1   9      119.89      127.03      1.95 o 
  -4   1   9        2.95        1.51      0.97 o 
  -3   1   9       54.20       49.05      1.37 o 
  -2   1   9        3.50        5.58      0.93 o 
  -1   1   9        0.26        0.46      0.91 o 
   0   1   9      104.99      100.15      1.78 o 
   1   1   9        2.56        3.49      1.03 o 
   2   1   9       53.44       53.35      1.54 o 
   3   1   9       11.89       11.19      1.33 o 
   4   1   9      927.11      914.35      4.92 o 
   5   1   9      116.54      105.45      2.07 o 
   6   1   9       50.50       47.82      1.60 o 
   7   1   9        6.06        6.04      1.19 o 
   8   1   9       25.07       26.01      1.52 o 
   9   1   9        4.22        3.65      1.40 o 
  10   1   9       43.60       40.34      1.93 o 
  11   1   9       10.76        9.32      1.74 o 
  12   1   9      537.43      547.37      4.93 o 
  13   1   9       40.70       38.09      2.09 o 
  14   1   9        2.61        2.94      1.59 o 
  15   1   9        0.03        0.00      1.23 o 
  16   1   9        1.94        4.62      1.43 o 
  17   1   9        0.59        1.59      1.47 o 
  18   1   9        9.19        9.25      1.68 o 
  19   1   9        0.07        1.71      1.59 o 
 -19   2   9        0.14        0.81      1.29 o 
 -18   2   9        2.13        3.26      1.30 o 
 -17   2   9        0.80        0.54      1.19 o 
 -16   2   9        2.23        4.23      1.16 o 
 -15   2   9        0.30       -0.38      1.35 o 
 -14   2   9        1.69        1.87      1.31 o 
 -13   2   9        0.04       -0.76      1.31 o 
 -12   2   9        1.57        1.26      1.28 o 
 -11   2   9        0.75       -0.41      1.26 o 
 -10   2   9      188.50      177.75      2.69 o 
  -9   2   9       24.96       30.06      1.62 o 
  -8   2   9       50.11       50.98      1.80 o 
  -7   2   9      107.71      110.27      2.29 o 
  -6   2   9     1145.22     1196.86      5.95 o 
  -5   2   9      354.37      348.52      3.38 o 
  -4   2   9       70.33       70.39      1.83 o 
  -3   2   9       16.31       17.18      1.30 o 
  -2   2   9       86.51       88.42      1.86 o 
  -1   2   9       44.69       42.80      1.62 o 
   0   2   9      607.84      608.75      4.17 o 
   1   2   9        9.72       11.80      1.34 o 
   2   2   9        1.94        2.63      1.16 o 
   3   2   9        1.01        2.13      1.01 o 
   4   2   9       17.05       19.11      1.30 o 
   5   2   9        3.14        3.96      1.18 o 
   6   2   9       38.96       33.74      1.57 o 
   7   2   9        8.00        7.05      1.28 o 
   8   2   9        8.78       12.95      1.36 o 
   9   2   9        5.10        5.68      1.35 o 
  10   2   9       23.44       18.01      1.54 o 
  11   2   9        0.07       -1.26      1.47 o 
  12   2   9       46.92       44.90      2.09 o 
  13   2   9        0.00       -1.23      1.57 o 
  14   2   9       61.32       52.42      2.26 o 
  15   2   9        0.00       -0.97      1.69 o 
  16   2   9      161.47      171.86      3.51 o 
  17   2   9        3.69        0.34      1.92 o 
  18   2   9        0.33        2.12      1.67 o 
 -17   3   9        3.32        3.14      1.38 o 
 -16   3   9       12.60       16.75      1.55 o 
 -15   3   9        2.89       -0.28      1.67 o 
 -14   3   9        9.91        8.70      1.60 o 
 -13   3   9        1.64        3.02      1.49 o 
 -12   3   9       61.48       63.19      2.14 o 
 -11   3   9        0.06       -1.25      1.43 o 
 -10   3   9       17.56       20.83      1.60 o 
  -9   3   9        1.29        2.16      1.35 o 
  -8   3   9        3.22        7.41      1.42 o 
  -7   3   9        4.74        2.71      1.45 o 
  -6   3   9       65.91       63.81      2.04 o 
  -5   3   9       16.00       21.21      1.68 o 
  -4   3   9      329.72      346.73      3.72 o 
  -3   3   9       22.33       22.26      1.83 o 
  -2   3   9      391.67      403.81      3.90 o 
  -1   3   9       73.15       68.09      2.12 o 
   0   3   9        5.65        6.11      1.42 o 
   1   3   9       29.29       28.61      1.60 o 
   2   3   9        0.53        2.60      1.25 o 
   3   3   9        0.07        1.01      1.19 o 
   4   3   9        7.79        7.53      1.30 o 
   5   3   9        2.98        1.26      1.29 o 
   6   3   9        2.40        1.92      1.35 o 
   7   3   9        1.41        0.22      1.29 o 
   8   3   9        3.69        1.76      1.43 o 
   9   3   9        6.95        8.44      1.57 o 
  10   3   9      101.03       80.58      2.50 o 
  11   3   9        2.15        4.23      1.57 o 
  12   3   9        7.64        8.98      1.71 o 
  13   3   9       11.51       10.15      1.80 o 
  14   3   9        9.72       13.55      1.95 o 
  15   3   9        0.65        2.60      1.76 o 
 -13   4   9        0.78        0.66      1.72 o 
 -12   4   9       26.68       28.31      2.09 o 
 -11   4   9        3.97        2.86      1.81 o 
 -10   4   9        0.06        0.07      1.61 o 
  -9   4   9        2.39        2.50      1.72 o 
  -8   4   9      124.00      135.91      2.97 o 
  -7   4   9        0.45        5.92      1.62 o 
  -6   4   9        0.16       -0.69      1.61 o 
  -5   4   9       26.50       29.63      1.95 o 
  -4   4   9        3.48        4.07      1.59 o 
  -3   4   9       34.42       35.80      1.92 o 
  -2   4   9        0.66        0.54      1.50 o 
  -1   4   9        0.08       -1.34      1.55 o 
   0   4   9       16.00       19.56      1.76 o 
   1   4   9       16.71       15.20      1.74 o 
   2   4   9      130.94      120.59      2.78 o 
   3   4   9        9.55        5.69      1.64 o 
   4   4   9        1.42       -0.08      1.56 o 
   5   4   9       25.17       22.59      1.98 o 
   6   4   9       75.58       64.15      2.36 o 
   7   4   9        2.10        1.78      1.61 o 
   8   4   9        1.07       -1.28      1.62 o 
   9   4   9       11.91       11.88      1.81 o 
  10   4   9        0.71        1.14      1.69 o 
  11   4   9        0.45        2.23      1.74 o 
  12   4   9        2.26        1.68      1.81 o 
  -5   5   9        1.22        1.41      1.80 o 
  -4   5   9       23.17       25.75      2.09 o 
  -3   5   9       14.75       19.41      2.00 o 
  -2   5   9        1.88        4.36      1.74 o 
  -1   5   9       14.21       13.55      2.02 o 
   0   5   9        0.13       -0.63      1.76 o 
   1   5   9        6.64        8.52      1.92 o 
   2   5   9       67.88       66.09      2.59 o 
   3   5   9        0.52       -0.95      1.88 o 
   4   5   9        9.75        8.80      1.95 o 
 -19   0  10        4.57        3.22      1.45 o 
 -18   0  10      155.09      158.89      2.66 o 
 -17   0  10       14.86       15.95      1.53 o 
 -16   0  10        0.08       -1.18      1.36 o 
 -15   0  10       26.91       20.01      2.31 o 
 -14   0  10     1867.35     1825.50      8.61 o 
 -13   0  10       72.92       69.60      2.47 o 
 -12   0  10        9.09       10.57      1.56 o 
 -11   0  10       71.03       71.75      1.93 o 
 -10   0  10       57.29       58.75      1.74 o 
  -9   0  10        9.72       10.87      1.21 o 
  -8   0  10       21.75       26.87      1.37 o 
  -7   0  10      135.08      141.41      2.24 o 
  -6   0  10       24.39       27.03      1.31 o 
  -5   0  10       84.47       87.43      1.76 o 
  -4   0  10        0.33        0.99      0.95 o 
  -3   0  10       23.61       24.20      1.21 o 
  -2   0  10       14.56       11.90      1.05 o 
  -1   0  10        0.25       -0.83      0.98 o 
   0   0  10       92.26       89.86      1.78 o 
   1   0  10      268.26      251.23      2.69 o 
   2   0  10       65.32       61.03      1.64 o 
   3   0  10      176.09      166.52      2.45 o 
   4   0  10      889.32      867.08      5.04 o 
   5   0  10      923.11      924.38      5.31 o 
   6   0  10       90.14       79.18      2.17 o 
   7   0  10      241.80      233.08      3.21 o 
   8   0  10     1539.29     1543.66      7.35 o 
   9   0  10       64.95       65.96      2.33 o 
  10   0  10      538.55      545.68      4.77 o 
  11   0  10       45.46       42.10      1.97 o 
  12   0  10       12.26       14.15      1.50 o 
  13   0  10       12.25       14.01      1.52 o 
  14   0  10        0.64       -0.55      1.43 o 
  15   0  10       47.68       50.44      2.21 o 
  16   0  10       27.24       28.55      1.93 o 
  17   0  10       17.39       19.51      1.93 o 
  18   0  10       42.96       46.69      2.36 o 
 -19   1  10       16.21       15.56      1.76 o 
 -18   1  10      252.93      256.13      3.34 o 
 -17   1  10        2.85        3.59      1.50 o 
 -16   1  10        0.01        0.51      1.26 o 
 -15   1  10       52.20       57.83      2.12 o 
 -14   1  10       81.36       81.11      2.33 o 
 -13   1  10       37.17       38.80      1.83 o 
 -12   1  10        5.96        3.42      1.40 o 
 -11   1  10        3.28        4.84      1.47 o 
 -10   1  10      549.94      526.83      4.30 o 
  -9   1  10      109.62      115.22      2.31 o 
  -8   1  10        0.83        2.24      1.26 o 
  -7   1  10       46.66       40.07      1.57 o 
  -6   1  10       55.77       51.18      1.62 o 
  -5   1  10        4.13        2.71      1.11 o 
  -4   1  10      119.48      124.11      2.10 o 
  -3   1  10      288.45      280.72      2.88 o 
  -2   1  10       97.56       97.05      1.88 o 
  -1   1  10       52.57       55.05      1.62 o 
   0   1  10      443.69      412.48      3.46 o 
   1   1  10      290.61      297.78      3.07 o 
   2   1  10        0.87        2.07      1.29 o 
   3   1  10        8.66       12.14      1.43 o 
   4   1  10      710.85      705.38      4.69 o 
   5   1  10       20.97       23.35      1.55 o 
   6   1  10      143.50      137.06      2.43 o 
   7   1  10      141.96      135.55      2.50 o 
   8   1  10      229.99      219.23      3.08 o 
   9   1  10      178.61      182.06      2.95 o 
  10   1  10        6.03        3.13      1.48 o 
  11   1  10      105.85      108.79      2.59 o 
  12   1  10       25.21       23.63      1.83 o 
  13   1  10       46.70       55.63      2.26 o 
  14   1  10      133.87      128.36      2.95 o 
  15   1  10        0.23        2.14      1.56 o 
  16   1  10        0.62       -1.23      1.50 o 
  17   1  10        1.58        1.40      1.57 o 
  18   1  10        0.48       -1.03      1.69 o 
 -18   2  10        1.66        4.28      1.38 o 
 -17   2  10        0.73        0.76      1.26 o 
 -16   2  10        4.41        3.86      1.25 o 
 -15   2  10       10.13        8.09      1.57 o 
 -14   2  10        4.70        5.44      1.40 o 
 -13   2  10       26.00       22.54      1.66 o 
 -12   2  10        2.55        4.29      1.43 o 
 -11   2  10      117.50      117.02      2.48 o 
 -10   2  10       81.11       79.86      2.21 o 
  -9   2  10       43.68       41.63      1.78 o 
  -8   2  10        9.13       12.79      1.42 o 
  -7   2  10       69.66       76.43      1.98 o 
  -6   2  10      100.15       92.51      2.12 o 
  -5   2  10       54.58       58.12      1.88 o 
  -4   2  10      199.27      213.53      2.83 o 
  -3   2  10        1.17        0.36      1.26 o 
  -2   2  10        5.15        4.70      1.26 o 
  -1   2  10        4.15        1.67      1.47 o 
   0   2  10      750.99      751.27      4.98 o 
   1   2  10      188.54      181.54      2.74 o 
   2   2  10       98.88       91.42      2.10 o 
   3   2  10       84.55       78.94      2.00 o 
   4   2  10      248.17      232.34      3.05 o 
   5   2  10       68.86       66.44      2.02 o 
   6   2  10       30.85       33.01      1.64 o 
   7   2  10        0.01       -1.09      1.26 o 
   8   2  10       63.61       60.20      2.07 o 
   9   2  10        8.94        9.34      1.55 o 
  10   2  10        6.95        6.23      1.48 o 
  11   2  10        3.49        4.54      1.50 o 
  12   2  10       45.53       41.68      2.09 o 
  13   2  10        1.27        4.06      1.53 o 
  14   2  10        6.11        6.62      1.60 o 
  15   2  10       22.57       24.86      2.05 o 
  16   2  10        0.11        1.47      1.68 o 
 -15   3  10       22.73       30.76      2.14 o 
 -14   3  10       27.04       32.32      2.19 o 
 -13   3  10        0.06        0.91      1.53 o 
 -12   3  10       17.31       16.56      1.78 o 
 -11   3  10        7.50        7.50      1.59 o 
 -10   3  10       27.55       31.42      1.80 o 
  -9   3  10       38.53       36.83      1.90 o 
  -8   3  10       14.04       18.58      1.66 o 
  -7   3  10       76.14       75.62      2.28 o 
  -6   3  10        3.77        3.89      1.54 o 
  -5   3  10       19.46       17.60      1.86 o 
  -4   3  10      326.91      332.33      3.83 o 
  -3   3  10      144.25      143.25      2.78 o 
  -2   3  10      164.56      163.05      2.78 o 
  -1   3  10       72.43       71.19      2.19 o 
   0   3  10       46.48       47.61      1.88 o 
   1   3  10        4.19        2.45      1.40 o 
   2   3  10       14.27       12.96      1.43 o 
   3   3  10        3.97        4.76      1.28 o 
   4   3  10        4.69        5.18      1.38 o 
   5   3  10        2.90        3.45      1.31 o 
   6   3  10        4.73        2.87      1.38 o 
   7   3  10        2.92        3.21      1.61 o 
   8   3  10      170.02      164.20      3.20 o 
   9   3  10        1.92       -1.26      1.74 o 
  10   3  10       62.09       60.43      2.36 o 
  11   3  10        1.01        0.47      1.68 o 
  12   3  10       63.08       67.98      2.52 o 
  13   3  10        3.09        1.43      1.78 o 
  14   3  10       15.93       19.66      2.10 o 
 -11   4  10       30.58       33.26      2.48 o 
 -10   4  10       66.42       78.28      2.84 o 
  -9   4  10        1.36        3.93      1.93 o 
  -8   4  10      121.34      121.61      3.07 o 
  -7   4  10        0.25        1.62      1.81 o 
  -6   4  10        0.07        1.02      1.68 o 
  -5   4  10        0.19        0.27      1.55 o 
  -4   4  10        1.18       -1.19      1.53 o 
  -3   4  10        0.60        1.91      1.43 o 
  -2   4  10        0.03        0.90      1.49 o 
  -1   4  10        3.23        5.55      1.56 o 
   0   4  10       25.07       21.13      1.86 o 
   1   4  10       15.59       14.63      1.71 o 
   2   4  10        4.47        2.13      1.54 o 
   3   4  10        1.06        3.17      1.53 o 
   4   4  10       36.55       33.65      2.09 o 
   5   4  10        1.68        0.20      1.68 o 
   6   4  10       69.29       59.63      2.33 o 
   7   4  10        0.44        0.30      1.67 o 
   8   4  10       39.75       44.27      2.29 o 
   9   4  10        0.18       -1.52      1.79 o 
  10   4  10       16.23       23.32      2.12 o 
 -18   1  11      101.40       90.72      2.33 o 
 -17   1  11        0.08       -1.09      1.49 o 
 -16   1  11       40.72       43.74      1.74 o 
 -15   1  11        1.90        1.70      1.54 o 
 -14   1  11       18.50       15.49      1.62 o 
 -13   1  11        4.78        4.14      1.43 o 
 -12   1  11        0.04        0.01      1.37 o 
 -11   1  11        0.91        0.62      1.31 o 
 -10   1  11       36.94       34.52      1.73 o 
  -9   1  11       21.72       18.83      1.59 o 
  -8   1  11       37.31       38.66      1.64 o 
  -7   1  11       98.98      101.18      2.16 o 
  -6   1  11       16.03       11.45      1.31 o 
  -5   1  11       39.99       46.83      1.61 o 
  -4   1  11       12.71       13.03      1.28 o 
  -3   1  11       26.41       28.96      1.43 o 
  -2   1  11        7.22        7.29      1.24 o 
  -1   1  11       14.12       12.78      1.38 o 
   0   1  11       14.48        8.67      1.38 o 
   1   1  11      116.89      115.35      2.21 o 
   2   1  11       60.52       60.18      1.90 o 
   3   1  11       64.57       59.01      1.86 o 
   4   1  11      256.79      239.44      3.11 o 
   5   1  11       34.19       31.39      1.76 o 
   6   1  11      293.32      287.14      3.46 o 
   7   1  11        0.22       -0.13      1.45 o 
   8   1  11       32.31       30.17      1.73 o 
   9   1  11        2.90        1.08      1.13 o 
  10   1  11        8.51        7.96      1.61 o 
  11   1  11        0.20       -0.55      1.49 o 
  12   1  11       11.54       10.44      1.69 o 
  13   1  11        8.22        5.32      1.66 o 
  14   1  11        6.53        4.42      1.66 o 
  15   1  11        2.91        4.26      1.61 o 
  16   1  11        0.45       -1.32      1.59 o 
 -16   2  11        1.23       -0.19      1.29 o 
 -15   2  11       14.95       16.31      1.80 o 
 -14   2  11       10.39        9.89      1.64 o 
 -13   2  11       24.38       29.84      1.86 o 
 -12   2  11        8.05        8.69      1.60 o 
 -11   2  11       60.32       69.82      2.17 o 
 -10   2  11        1.03       -0.06      1.45 o 
  -9   2  11       22.84       27.32      1.68 o 
  -8   2  11        2.06        2.30      1.36 o 
  -7   2  11       17.24       21.76      1.54 o 
  -6   2  11       30.19       26.16      1.61 o 
  -5   2  11        4.09        3.48      1.37 o 
  -4   2  11        6.52        7.52      1.37 o 
  -3   2  11      181.04      183.22      2.76 o 
  -2   2  11       12.41        9.64      1.53 o 
  -1   2  11       59.74       61.13      2.05 o 
   0   2  11      256.48      258.45      3.23 o 
   1   2  11       37.71       36.78      1.83 o 
   2   2  11      303.64      306.89      3.57 o 
   3   2  11       32.62       27.89      1.83 o 
   4   2  11      217.43      204.82      3.16 o 
   5   2  11        5.93        5.52      1.50 o 
   6   2  11       24.26       24.00      1.69 o 
   7   2  11       27.22       24.74      1.73 o 
   8   2  11        5.99        3.22      1.53 o 
   9   2  11        6.01        6.08      1.52 o 
  10   2  11        7.99        6.47      1.55 o 
  11   2  11       15.67       17.00      1.76 o 
  12   2  11        2.57        3.02      1.09 o 
  13   2  11       11.97       12.40      1.73 o 
  14   2  11        1.49        1.84      1.67 o 
  15   2  11        4.73        4.10      1.74 o 
 -14   3  11       77.96       91.59      2.93 o 
 -13   3  11        0.51        1.92      1.69 o 
 -12   3  11        0.67        2.79      1.60 o 
 -11   3  11        7.42        7.14      1.64 o 
 -10   3  11        0.49        1.17      1.54 o 
  -9   3  11        9.06        7.72      1.72 o 
  -8   3  11       59.16       67.20      2.28 o 
  -7   3  11       84.09       93.95      2.59 o 
  -6   3  11        4.75        4.17      1.74 o 
  -5   3  11       21.56       25.36      1.92 o 
  -4   3  11       48.24       43.67      2.12 o 
  -3   3  11       13.09       11.01      1.71 o 
  -2   3  11      138.31      150.00      2.90 o 
  -1   3  11        7.22        5.97      1.52 o 
   0   3  11        5.24        3.14      1.45 o 
   1   3  11        3.52        4.59      1.37 o 
   2   3  11        0.52       -0.61      1.36 o 
   3   3  11        9.11        8.47      1.49 o 
   4   3  11        2.33        2.55      1.43 o 
   5   3  11       10.57       13.59      1.60 o 
   6   3  11        7.70        6.42      1.64 o 
   7   3  11        5.67        2.99      1.68 o 
   8   3  11       67.15       65.17      2.50 o 
   9   3  11       17.99       14.73      2.02 o 
  10   3  11        2.91        1.59      1.76 o 
  11   3  11        0.70       -1.20      1.76 o 
  12   3  11        0.07        0.34      1.45 o 
  -9   4  11        0.04        0.32      2.09 o 
  -8   4  11       44.64       44.33      2.41 o 
  -7   4  11       30.17       26.57      2.24 o 
  -6   4  11       53.67       61.23      2.47 o 
  -5   4  11        6.70        8.55      1.76 o 
  -4   4  11        3.09        5.67      1.67 o 
  -3   4  11        1.54        2.21      1.62 o 
  -2   4  11        4.52        5.06      1.62 o 
  -1   4  11        1.79        4.03      1.64 o 
   0   4  11       36.46       38.57      2.21 o 
   1   4  11       18.76       22.18      2.04 o 
   2   4  11        4.36        4.01      1.64 o 
   3   4  11       13.01       13.28      1.83 o 
   4   4  11        1.35        2.77      1.62 o 
   5   4  11       20.97       19.85      1.98 o 
   6   4  11        7.78        3.53      1.76 o 
   7   4  11        0.01        2.19      1.64 o 
 -17   0  12       15.78       14.49      1.53 o 
 -16   0  12       10.40       14.58      1.50 o 
 -15   0  12        6.76        9.29      1.72 o 
 -14   0  12        0.86        5.65      1.56 o 
 -13   0  12       44.57       39.21      1.95 o 
 -12   0  12      274.88      293.76      3.78 o 
 -11   0  12       14.30        9.01      1.57 o 
 -10   0  12       65.49       69.01      2.05 o 
  -9   0  12       33.34       31.52      1.68 o 
  -8   0  12       66.95       76.82      2.10 o 
  -7   0  12        4.23        1.42      1.30 o 
  -6   0  12        0.09       -1.07      1.26 o 
  -5   0  12       58.43       57.17      1.97 o 
  -4   0  12      667.59      627.32      4.75 o 
  -3   0  12      185.69      172.08      2.83 o 
  -2   0  12       19.22       21.93      1.59 o 
  -1   0  12        0.58        1.37      1.23 o 
   0   0  12      107.52      107.83      2.26 o 
   1   0  12      225.10      215.22      3.00 o 
   2   0  12        0.02        0.68      1.29 o 
   3   0  12        4.32        5.70      1.26 o 
   4   0  12       45.13       40.68      1.64 o 
   5   0  12       10.57       16.33      1.36 o 
   6   0  12        1.10        2.15      1.02 o 
   7   0  12        1.49        1.74      1.34 o 
   8   0  12       30.37       31.40      1.79 o 
   9   0  12       43.04       44.51      2.02 o 
  10   0  12      122.31      128.60      2.88 o 
  11   0  12       16.50       14.48      1.80 o 
  12   0  12       26.31       27.70      1.90 o 
  13   0  12        4.27        6.98      1.59 o 
  14   0  12       45.13       53.21      2.41 o 
  15   0  12       31.60       42.32      2.43 o 
 -16   1  12       22.84       23.50      1.62 o 
 -15   1  12       11.76        7.95      1.69 o 
 -14   1  12        2.63        5.08      1.56 o 
 -13   1  12        2.01        4.00      1.47 o 
 -12   1  12        2.04        0.22      1.47 o 
 -11   1  12       19.35       19.39      1.66 o 
 -10   1  12       15.59       19.47      1.56 o 
  -9   1  12        8.47       10.52      1.48 o 
  -8   1  12      220.59      232.12      3.27 o 
  -7   1  12       47.64       52.33      1.98 o 
  -6   1  12       47.53       51.45      1.86 o 
  -5   1  12        0.39       -0.04      1.23 o 
  -4   1  12       67.51       70.32      2.02 o 
  -3   1  12       77.14       78.26      2.00 o 
  -2   1  12        0.41        2.64      1.26 o 
  -1   1  12       29.67       30.96      1.72 o 
   0   1  12      405.41      361.27      3.76 o 
   1   1  12      102.33       92.20      2.24 o 
   2   1  12        1.82        2.29      1.25 o 
   3   1  12        0.01       -0.43      1.25 o 
   4   1  12       62.28       60.96      2.02 o 
   5   1  12        0.52        1.06      1.42 o 
   6   1  12      133.80      141.46      2.78 o 
   7   1  12        8.01        8.88      1.53 o 
   8   1  12       21.35       20.56      1.72 o 
   9   1  12       22.45       25.87      1.83 o 
  10   1  12       15.82       12.81      1.74 o 
  11   1  12        1.68        4.30      1.50 o 
  12   1  12        1.30        3.88      1.52 o 
  13   1  12       13.73       14.92      1.85 o 
  14   1  12        9.69        9.45      1.88 o 
  15   1  12       16.34       21.82      2.00 o 
 -15   2  12        5.88        5.24      1.69 o 
 -14   2  12        3.43        7.79      1.62 o 
 -13   2  12        1.82        1.17      1.60 o 
 -12   2  12        5.47        9.05      1.67 o 
 -11   2  12       18.43       23.86      1.83 o 
 -10   2  12       14.60       19.61      1.85 o 
  -9   2  12       26.98       35.42      1.90 o 
  -8   2  12       22.58       21.86      1.73 o 
  -7   2  12        0.21        0.45      1.34 o 
  -6   2  12        7.34        8.55      1.47 o 
  -5   2  12        1.51        0.92      1.16 o 
  -4   2  12       60.88       59.99      2.05 o 
  -3   2  12      184.27      169.71      2.85 o 
  -2   2  12        2.78        4.67      1.41 o 
  -1   2  12        1.13        2.17      1.30 o 
   0   2  12       24.16       24.68      1.74 o 
   1   2  12        0.76        1.03      1.56 o 
   2   2  12      224.72      230.78      3.41 o 
   3   2  12       24.13       24.65      1.85 o 
   4   2  12       39.58       31.40      1.86 o 
   5   2  12       10.01       10.43      1.59 o 
   6   2  12       84.41       82.51      2.43 o 
   7   2  12        3.26        3.42      1.52 o 
   8   2  12       18.97       20.47      1.79 o 
   9   2  12        6.01        4.31      1.57 o 
  10   2  12        8.83       12.14      1.81 o 
  11   2  12       22.43       28.55      2.00 o 
  12   2  12       17.03       17.78      2.43 o 
  13   2  12       18.90       22.12      2.05 o 
 -12   3  12        0.29       -1.45      1.74 o 
 -11   3  12        3.68        2.15      1.66 o 
 -10   3  12        1.13       -0.08      1.66 o 
  -9   3  12        4.91        5.78      1.73 o 
  -8   3  12        7.71        4.79      1.88 o 
  -7   3  12      128.53      134.45      3.04 o 
  -6   3  12       29.44       34.48      2.10 o 
  -5   3  12       38.11       42.30      2.19 o 
  -4   3  12       81.86       76.51      2.47 o 
  -3   3  12       87.82       81.92      2.43 o 
  -2   3  12      142.70      144.83      3.02 o 
  -1   3  12        1.31        2.80      1.54 o 
   0   3  12        3.49        4.11      1.55 o 
   1   3  12       19.12       20.80      1.68 o 
   2   3  12        9.47       10.41      1.64 o 
   3   3  12        3.64        2.96      1.61 o 
   4   3  12       42.97       38.56      2.19 o 
   5   3  12       38.65       39.70      2.10 o 
   6   3  12       11.35       14.13      1.83 o 
   7   3  12       41.49       41.11      2.19 o 
   8   3  12        4.26       -0.10      1.74 o 
   9   3  12        1.64        1.42      1.71 o 
  10   3  12       26.82       29.71      2.12 o 
  -5   4  12        0.04        0.80      1.73 o 
  -4   4  12        3.26        1.01      1.72 o 
  -3   4  12        8.63        9.17      1.81 o 
  -2   4  12       23.37       27.01      2.12 o 
  -1   4  12        6.86        9.11      1.86 o 
   0   4  12        4.00        0.62      1.83 o 
   1   4  12        1.52        2.33      1.76 o 
   2   4  12       15.03       15.92      1.83 o 
   3   4  12        2.56        3.39      1.73 o 
   4   4  12        7.57        7.66      1.81 o 
 -15   1  13        1.59        0.77      1.66 o 
 -14   1  13        0.54        1.88      1.57 o 
 -13   1  13       39.00       39.79      2.17 o 
 -12   1  13       46.22       52.21      2.23 o 
 -11   1  13       18.62       24.25      1.86 o 
 -10   1  13        0.12        0.37      1.48 o 
  -9   1  13       29.33       30.87      1.83 o 
  -8   1  13       43.48       41.50      1.95 o 
  -7   1  13       13.78       15.35      1.57 o 
  -6   1  13        6.41        6.56      1.48 o 
  -5   1  13        2.65        0.58      1.31 o 
  -4   1  13        3.74        4.13      1.34 o 
  -3   1  13        1.49        1.93      1.29 o 
  -2   1  13        4.81        4.15      1.41 o 
  -1   1  13        3.22        2.86      1.38 o 
   0   1  13        5.17        3.86      1.41 o 
   1   1  13      137.75      139.45      2.78 o 
   2   1  13       78.73       72.96      2.28 o 
   3   1  13       14.29       13.27      1.57 o 
   4   1  13        1.55       -0.07      1.41 o 
   5   1  13       35.09       32.12      1.88 o 
   6   1  13        6.20        5.35      1.50 o 
   7   1  13        0.00       -0.78      1.47 o 
   8   1  13        0.09       -1.30      1.52 o 
   9   1  13       24.62       28.89      2.00 o 
  10   1  13       13.06       13.79      1.83 o 
  11   1  13       37.60       41.63      2.33 o 
  12   1  13        3.89        4.75      1.67 o 
  13   1  13        2.82        3.85      1.72 o 
 -13   2  13       12.30       15.22      1.93 o 
 -12   2  13       33.18       36.44      2.10 o 
 -11   2  13        0.19       -0.04      1.61 o 
 -10   2  13       11.55       13.00      1.79 o 
  -9   2  13       35.70       35.23      2.07 o 
  -8   2  13       61.52       67.08      2.36 o 
  -7   2  13       26.57       26.28      1.92 o 
  -6   2  13        0.47        0.55      1.42 o 
  -5   2  13        7.28        9.46      1.48 o 
  -4   2  13       16.59       12.02      1.61 o 
  -3   2  13        0.54        3.69      1.38 o 
  -2   2  13        0.08        1.96      1.37 o 
  -1   2  13        4.14        1.36      1.56 o 
   0   2  13        3.52        3.46      1.48 o 
   1   2  13      101.60       96.30      2.53 o 
   2   2  13       10.64        8.33      1.61 o 
   3   2  13        0.07       -1.23      1.43 o 
   4   2  13       10.15        8.26      1.57 o 
   5   2  13       28.31       23.46      1.85 o 
   6   2  13        8.15        7.54      1.62 o 
   7   2  13       25.75       25.25      1.95 o 
   8   2  13        0.33       -1.43      1.69 o 
   9   2  13        7.98        8.52      1.85 o 
  10   2  13        0.23       -1.04      1.83 o 
  11   2  13        3.99        8.66      1.92 o 
  -9   3  13        0.79       -1.18      1.67 o 
  -8   3  13        0.01        1.94      1.60 o 
  -7   3  13        1.70       -0.21      1.73 o 
  -6   3  13       15.24       15.53      1.98 o 
  -5   3  13       32.28       41.58      2.19 o 
  -4   3  13       26.65       27.19      2.04 o 
  -3   3  13       19.52       17.05      1.86 o 
  -2   3  13        9.64       11.49      1.79 o 
  -1   3  13       25.46       26.50      1.88 o 
   0   3  13        1.78        1.68      1.57 o 
   1   3  13        0.58        2.76      1.55 o 
   2   3  13       11.15       11.14      1.79 o 
   3   3  13       11.21       15.24      1.81 o 
   4   3  13        0.28       -1.44      1.69 o 
   5   3  13       21.76       21.25      2.07 o 
   6   3  13        0.00       -0.49      1.80 o 
   7   3  13        0.01        1.23      1.62 o 
   8   3  13        1.97       -0.67      1.66 o 
 -13   0  14        6.57        6.02      1.57 o 
 -12   0  14        6.42        7.38      1.64 o 
 -11   0  14        1.55        1.43      1.45 o 
 -10   0  14        0.10        0.57      1.43 o 
  -9   0  14        0.18       -1.25      1.45 o 
  -8   0  14       11.97       12.72      1.76 o 
  -7   0  14      164.89      158.48      3.07 o 
  -6   0  14       32.85       39.21      2.05 o 
  -5   0  14       17.14       18.11      1.69 o 
  -4   0  14        2.96        6.75      1.57 o 
  -3   0  14      158.12      130.77      2.69 o 
  -2   0  14      229.31      227.16      3.46 o 
  -1   0  14        1.23        2.90      1.60 o 
   0   0  14        0.01       -0.93      1.38 o 
   1   0  14        0.30        0.18      1.37 o 
   2   0  14       12.16       13.89      1.61 o 
   3   0  14        4.84        2.90      1.53 o 
   4   0  14       25.13       20.88      1.93 o 
   5   0  14      184.90      200.22      3.54 o 
   6   0  14        0.01        1.23      1.61 o 
   7   0  14       45.96       41.90      2.19 o 
   8   0  14       54.24       57.06      2.36 o 
   9   0  14       14.30       18.40      1.92 o 
  10   0  14        5.38        7.72      1.74 o 
  11   0  14       27.34       27.54      2.09 o 
 -13   1  14       41.21       45.87      2.33 o 
 -12   1  14        2.95        4.72      1.71 o 
 -11   1  14       12.59       15.87      1.86 o 
 -10   1  14       17.88       22.62      1.88 o 
  -9   1  14        4.83        7.71      1.64 o 
  -8   1  14        0.28        3.31      1.52 o 
  -7   1  14       21.56       17.86      1.72 o 
  -6   1  14       18.29       23.76      1.74 o 
  -5   1  14        3.04        4.75      1.45 o 
  -4   1  14       13.09       11.44      1.54 o 
  -3   1  14       49.20       40.00      1.88 o 
  -2   1  14        4.00        5.30      1.50 o 
  -1   1  14        2.95        3.80      1.45 o 
   0   1  14       14.80       17.45      1.76 o 
   1   1  14       11.96       18.85      1.86 o 
   2   1  14       55.60       56.71      2.21 o 
   3   1  14        1.28       -0.37      1.48 o 
   4   1  14       11.98       13.81      1.69 o 
   5   1  14       15.26       20.55      1.76 o 
   6   1  14       12.37       15.30      1.74 o 
   7   1  14        0.01        1.91      1.50 o 
   8   1  14        4.38        4.06      1.61 o 
   9   1  14       12.01       12.16      1.90 o 
  10   1  14        1.96        2.08      1.67 o 
  11   1  14        1.75        3.48      1.76 o 
 -10   2  14        2.83        2.35      1.78 o 
  -9   2  14       25.24       30.00      2.02 o 
  -8   2  14        1.65        4.58      1.60 o 
  -7   2  14        2.03        1.64      1.59 o 
  -6   2  14       17.32       14.73      1.83 o 
  -5   2  14        0.09        0.25      1.49 o 
  -4   2  14        1.27        2.15      1.57 o 
  -3   2  14       66.57       81.04      2.47 o 
  -2   2  14        0.03       -1.38      1.60 o 
  -1   2  14        1.25        2.28      1.45 o 
   0   2  14        0.36        1.21      1.43 o 
   1   2  14        0.28        2.02      1.48 o 
   2   2  14        0.22       -1.33      1.57 o 
   3   2  14        6.57        4.91      1.59 o 
   4   2  14        4.30        2.50      1.59 o 
   5   2  14        0.15        2.86      1.45 o 
   6   2  14        5.98        6.85      1.73 o 
   7   2  14       52.83       61.83      2.59 o 
   8   2  14        2.40        3.77      1.81 o 
  -5   3  14        7.75       11.62      1.81 o 
  -4   3  14        5.66        7.75      1.85 o 
  -3   3  14        4.56        7.37      1.62 o 
  -2   3  14        4.29        1.25      1.74 o 
  -1   3  14        8.42        9.15      1.73 o 
   0   3  14        0.24        0.95      1.66 o 
   1   3  14       25.77       22.30      2.02 o 
   2   3  14        0.04        1.78      1.76 o 
   3   3  14       34.00       40.63      2.28 o 
 -10   1  15        0.35        0.95      1.62 o 
  -9   1  15        0.29       -1.39      1.64 o 
  -8   1  15        2.60        3.67      1.60 o 
  -7   1  15       54.32       48.09      2.14 o 
  -6   1  15        8.81        8.46      1.62 o 
  -5   1  15        3.73        3.57      1.60 o 
  -4   1  15        0.24       -1.30      1.53 o 
  -3   1  15        0.25       -0.33      1.47 o 
  -2   1  15        3.52        4.13      1.62 o 
  -1   1  15        2.10        2.27      1.55 o 
   0   1  15        0.21        0.79      1.54 o 
   1   1  15       20.01       18.76      1.85 o 
   2   1  15        1.04        0.63      1.57 o 
   3   1  15       63.10       62.15      2.45 o 
   4   1  15        5.64        6.33      1.67 o 
   5   1  15        0.75        2.16      1.55 o 
   6   1  15        2.27        0.66      1.62 o 
   7   1  15       19.89       19.47      1.93 o 
   8   1  15        0.03        1.28      1.59 o 
  -6   2  15        4.53        6.16      1.66 o 
  -5   2  15        1.33        0.13      1.62 o 
  -4   2  15        1.73        0.46      1.62 o 
  -3   2  15        0.19        0.90      1.62 o 
  -2   2  15        6.40        7.12      1.67 o 
  -1   2  15       19.16       20.18      1.93 o 
   0   2  15        9.60        9.80      1.78 o 
   1   2  15       10.28       12.43      1.95 o 
   2   2  15        2.80        2.60      1.81 o 
   3   2  15       14.38       15.70      1.90 o 
   4   2  15        2.76        1.23      1.76 o 
  -6   0  16        9.78       16.71      1.98 o 
  -5   0  16       11.16       11.56      1.85 o 
  -4   0  16        0.00       -0.07      1.57 o 
  -3   0  16        0.52        2.03      1.54 o 
  -2   0  16        4.01        6.29      1.68 o 
  -1   0  16       17.81       17.93      1.83 o 
   0   0  16        2.34        2.63      1.74 o 
   1   0  16       29.73       32.31      2.12 o 
   2   0  16       16.52       22.58      1.88 o 
   3   0  16        3.72        2.86      1.60 o 
   4   0  16        0.12        0.93      1.49 o 
  -4   1  16        0.16       -0.96      1.83 o 
  -3   1  16       74.43       78.83      2.95 o 
  -2   1  16       21.00       26.87      2.23 o 
  -1   1  16        7.60        6.33      1.81 o 
   0   1  16        0.88        0.21      1.64 o 
   1   1  16        0.06       -0.66      1.57 o 
   2   1  16        0.28       -0.39      1.62 o 
                                                 
